# Supplementary material for: Repeated evolution of cytochrome P450-mediated spiroketal steroid biosynthesis in plants
Source: Nat Commun. 2019 Jul 19;10:3206. doi: 10.1038/s41467-019-11286-7 (PMC6642093; doi:10.1038/s41467-019-11286-7)
Supplement: Supplementary file 3 — Supplementary Data 1 [file 41467_2019_11286_MOESM3_ESM.xlsx]

## Sheet: Plasmids generated in the study
Weng lab ID	Gene(s)	Cloned from	Backbone	Transcript / gene ID	Modification(s) of coding sequence
pJKW 2001	PpCYP90B52	Synthesized gene (Twist Bioscience)	pEAQ-HT	Leaf_TRINITY_DN34485_c0_g1_i1_TPM_0.74	Removal of BsaI, NotI and BsmBI sites
pJKW 2023	PpCYP90B53	Synthesized gene (BGI)	pEAQ-HT	Root_TRINITY_DN31911_c1_g2_i4_TPM_118.40	Removal of BsaI, NotI and BsmBI sites
pJKW 1626	PpCYP90G4	P. polyphylla cDNA	pEAQ-HT	Root_TRINITY_DN46772_c3_g1_i1_TPM_272.22	-
pJKW 2024	PpCYP724B35	Synthesized gene (BGI)	pEAQ-HT	Root_TRINITY_DN36459_c1_g2_i4_TPM_2.82	Removal of BsaI, NotI and BsmBI sites
pJKW 1625	PpCYP87A68	P. polyphylla cDNA	pEAQ-HT	Root_TRINITY_DN39056_c2_g1_i1_TPM_11.15	-
pJKW 2025	PpCYP728U1	Synthesized gene (BGI)	pEAQ-HT	Root_TRINITY_DN36640_c0_g3_i1_TPM_4.43	Removal of BsaI, NotI and BsmBI sites
pJKW 2026	PpCYP728B66	Synthesized gene (BGI)	pEAQ-HT	Root_TRINITY_DN31872_c0_g2_i1_TPM_22.01	Removal of BsaI, NotI and BsmBI sites
pJKW 1602	PpCYP94D108	P. polyphylla cDNA	pEAQ-HT	Leaf_TRINITY_DN61304_c0_g4_i1_TPM_23.85	-
pJKW 2002	PpCYP94D109	Synthesized gene (Twist Bioscience)	pEAQ-HT	Leaf_TRINITY_DN67045_c0_g1_i1_TPM_11.56	Removal of BsaI, NotI and BsmBI sites
pJKW 1596	PpCYP704A178	P. polyphylla cDNA	pEAQ-HT	Leaf_TRINITY_DN60803_c3_g4_i2_TPM_18.65	-
pJKW 1609	PpCYP709C62	P. polyphylla cDNA	pEAQ-HT	Leaf_TRINITY_DN68603_c2_g2_i4_TPM_18.34	-
pJKW 2027	PpCYP72A617	Synthesized gene (BGI)	pEAQ-HT	Stem_TRINITY_DN55034_c1_g1_i2_TPM_30.65	Removal of BsaI, NotI and BsmBI sites
pJKW 1627	PpCYP72A616	P. polyphylla cDNA	pEAQ-HT	Stem_TRINITY_DN36247_c0_g2_i1_TPM_42.54	-
pJKW 2003	PpCYP72A614	Synthesized gene (Twist Bioscience)	pEAQ-HT	Root_TRINITY_DN34768_c1_g2_i2_TPM_21.39	Removal of BsaI, NotI and BsmBI sites
pJKW 1607	PpCYP72A615	P. polyphylla cDNA	pEAQ-HT	Leaf_TRINITY_DN66225_c0_g1_i4_TPM_25.48	-
pJKW 2004	PpCYP89A175	Synthesized gene (Twist Bioscience)	pEAQ-HT	Stem_TRINITY_DN55143_c1_g2_i2_TPM_27.22	Removal of BsaI, NotI and BsmBI sites
pJKW 2005	PpCYP76BM2	Synthesized gene (Twist Bioscience)	pEAQ-HT	Stem_TRINITY_DN47452_c1_g2_i1_TPM_15.51	Removal of BsaI, NotI and BsmBI sites
pJKW 2006	PpCYP76BM1	Synthesized gene (Twist Bioscience)	pEAQ-HT	Leaf_TRINITY_DN64481_c1_g3_i2_TPM_11.46	Removal of BsaI, NotI and BsmBI sites
pJKW 2007	PpCYP76BM3	Synthesized gene (Twist Bioscience)	pEAQ-HT	Leaf_TRINITY_DN30837_c0_g1_i1_TPM_51.35	Removal of BsaI, NotI and BsmBI sites
pJKW 2008	PpCYP706C61	Synthesized gene (Twist Bioscience)	pEAQ-HT	Leaf_TRINITY_DN66133_c1_g1_i1_TPM_4.60	Removal of BsaI, NotI and BsmBI sites
pJKW 2009	PpCYP81B103	Synthesized gene (Twist Bioscience)	pEAQ-HT	Stem_TRINITY_DN53764_c2_g2_i4_TPM_6.25	Removal of BsaI, NotI and BsmBI sites
pJKW 1623	PpCYP81BY1	P. polyphylla cDNA	pEAQ-HT	Root_TRINITY_DN38662_c3_g9_i1_TPM_30.30	-
pJKW 1610	PpCYP93A141	P. polyphylla cDNA	pEAQ-HT	Root_TRINITY_DN25801_c0_g1_i2_TPM_1.47	-
pJKW 1595	PpCYP71EJ1	P. polyphylla cDNA	pEAQ-HT	Fruit_TRINITY_DN52311_c1_g1_i2_TPM_8.29	-
pJKW 2010	PpCYP71EK1	Synthesized gene (Twist Bioscience)	pEAQ-HT	Fruit_TRINITY_DN36082_c0_g2_i1_TPM_65.20	Removal of BsaI, NotI and BsmBI sites
pJKW 2028	PpCYP71AD8	Synthesized gene (BGI)	pEAQ-HT	Leaf_TRINITY_DN63687_c1_g1_i3_TPM_30.92	Removal of BsaI, NotI and BsmBI sites
pJKW 1605	PpCYP71AD9	P. polyphylla cDNA	pEAQ-HT	Leaf_TRINITY_DN63687_c0_g1_i1_TPM_25.34	-
pJKW 1597	PpCYP71DC3	P. polyphylla cDNA	pEAQ-HT	Leaf_TRINITY_DN17912_c0_g2_i1_TPM_58.69	-
pJKW 2011	PpCYP71AQ18	Synthesized gene (Twist Bioscience)	pEAQ-HT	Root_TRINITY_DN37115_c0_g3_i1_TPM_13.05	Removal of BsaI, NotI and BsmBI sites
pJKW 1854	PpCYP90B52	Synthesized gene (Twist Bioscience)	pEAQ-HT	-	9 amino acid mutations
	with the 9 mutations				Removal of BsaI, NotI and BsmBI sites
pJKW 1788	PpCYP90G4	Synthesized gene (Twist Bioscience)	pKAN (Twist Bioscience)	Root_TRINITY_DN46772_c3_g1_i1_TPM_272.22	Codon-optimized for Saccharomyces cerevisiae
					Removal of BsaI, NotI and BsmBI sites
pJKW 1806	ConLS-pGAL1-PpCYP90G4-tTDH1-ConR1	Synthesized gene (Twist Bioscience)	pYTK095	Root_TRINITY_DN46772_c3_g1_i1_TPM_272.22	Codon-optimized for Saccharomyces cerevisiae
					Removal of BsaI, NotI and BsmBI sites
pJKW 1808	ConL1-pGAL1-PpCYP90G4-tTDH1-ConR2	Synthesized gene (Twist Bioscience)	pYTK095	Root_TRINITY_DN46772_c3_g1_i1_TPM_272.22	Codon-optimized for Saccharomyces cerevisiae
					Removal of BsaI, NotI and BsmBI sites
pJKW 1813	pGAL1-PpCYP90G4-tTDH1-pGAL1-PpCYP90G4-tTDH1-pCUP1-ATR1-tTDH1	-	pJKW0956	-	-
pJKW 1831	PpCYP94D108	Synthesized gene (Twist Bioscience)	pYTK001	Leaf_TRINITY_DN61304_c0_g4_i1_TPM_23.85	Codon-optimized for Saccharomyces cerevisiae
					Removal of BsaI, NotI and BsmBI sites
pJKW 1832	ConLS-pGAL1-PpCYP94D108-tTDH1-ConR1	Synthesized gene (Twist Bioscience)	pYTK095	Leaf_TRINITY_DN61304_c0_g4_i1_TPM_23.85	Codon-optimized for Saccharomyces cerevisiae
					Removal of BsaI, NotI and BsmBI sites
pJKW 1833	ConL1-pGAL1-PpCYP94D108-tTDH1-ConR2	Synthesized gene (Twist Bioscience)	pYTK095	Leaf_TRINITY_DN61304_c0_g4_i1_TPM_23.85	Codon-optimized for Saccharomyces cerevisiae
					Removal of BsaI, NotI and BsmBI sites
pJKW 1847	pGAL1-PpCYP94D108-tTDH1-pGAL1-PpCYP94D108-tTDH1-pCUP1-ATR1-tTDH1	-	pYTK096	-	-
pJKW 1185	AtATR1	Cloned from Arabidopsis cDNA	pYTK001	AT4G24520	Removal of BsaI, NotI and BsmBI sites
pJKW 1203	ConL2-pCUP1-ATR1-tTDH1-ConRE	Cloned from Arabidopsis cDNA	pYTK095	AT4G24520	Removal of BsaI, NotI and BsmBI sites
pJKW 1895	TfCYP71D545	Synthesized gene (Twist Bioscience)	pEAQ-HT	fenugreek_seedpot|TRINITY_DN22841_c0_g2TPM=13.89P450	Removal of BsaI, NotI and BsmBI sites
pJKW 2037	TfCYP71AU101	Synthesized gene (Twist Bioscience)	pEAQ-HT	fenugreek_seedpot|TRINITY_DN22568_c0_g4TPM=5.93P450	Removal of BsaI, NotI and BsmBI sites
pJKW 1894	TfCYP72A611	Synthesized gene (Twist Bioscience)	pEAQ-HT	fenugreek_seedpot|TRINITY_DN22385_c0_g1TPM=8.94C7254_GLYUR	Removal of BsaI, NotI and BsmBI sites
pJKW 1915	TfCYP72A612	Synthesized gene (Twist Bioscience)	pEAQ-HT	fenugreek_seedpot|TRINITY_DN10895_c0_g1TPM=17.90P450	Removal of BsaI, NotI and BsmBI sites
pJKW 1880	TfCYP72A613	Synthesized gene (Twist Bioscience)	pEAQ-HT	fenugreek_seedpot|TRINITY_DN22653_c0_g1TPM=61.66C7263_MEDTR	Removal of BsaI, NotI and BsmBI sites
pJKW 1839	TfCYP75A95	Synthesized gene (Twist Bioscience)	pEAQ-HT	fenugreek_seedpot|TRINITY_DN25301_c0_g1TPM=98.08C75A3_PETHY	Removal of BsaI, NotI and BsmBI sites
pJKW 1843	TfCYP76E24	Synthesized gene (Twist Bioscience)	pEAQ-HT	fenugreek_flower|TRINITY_DN20053_c0_g1TPM=62.46C76B6_CATRO	Removal of BsaI, NotI and BsmBI sites
pJKW 1889	TfCYP76F100	Synthesized gene (Twist Bioscience)	pEAQ-HT	fenugreek_seedpot|TRINITY_DN30339_c0_g1TPM=5.43C76B6_CATRO	Removal of BsaI, NotI and BsmBI sites
pJKW 1878	TfCYP77A53	Synthesized gene (Twist Bioscience)	pEAQ-HT	fenugreek_seedpot|TRINITY_DN8247_c0_g1TPM=21.50P450	Removal of BsaI, NotI and BsmBI sites
pJKW 1914	TfCYP77B41	Synthesized gene (Twist Bioscience)	pEAQ-HT	fenugreek_seedpot|TRINITY_DN1428_c0_g1TPM=54.16P450	Removal of BsaI, NotI and BsmBI sites
pJKW 1912	TfCYP78A275	Synthesized gene (Twist Bioscience)	pEAQ-HT	fenugreek_seedpot|TRINITY_DN19478_c0_g1TPM=20.76P450	Removal of BsaI, NotI and BsmBI sites
pJKW 1837	TfCYP81E61	Synthesized gene (Twist Bioscience)	pEAQ-HT	fenugreek_seedpot|TRINITY_DN13318_c1_g1TPM=61.90P450	Removal of BsaI, NotI and BsmBI sites
pJKW 1930	TfCYP82A43	Synthesized gene (Twist Bioscience)	pEAQ-HT	fenugreek_seedpot|TRINITY_DN7709_c0_g1TPM=15.70P450	Removal of BsaI, NotI and BsmBI sites
pJKW 1893	TfCYP82J17	Synthesized gene (Twist Bioscience)	pEAQ-HT	fenugreek_seedpot|TRINITY_DN22989_c1_g3TPM=123.52P450	Removal of BsaI, NotI and BsmBI sites
pJKW 1932	TfCYP83E55	Synthesized gene (Twist Bioscience)	pEAQ-HT	fenugreek_seedpot|TRINITY_DN21569_c0_g1TPM=3.77P450	Removal of BsaI, NotI and BsmBI sites
pJKW 1853	TfCYP86A163	Synthesized gene (Twist Bioscience)	pEAQ-HT	fenugreek_seedpot|TRINITY_DN16026_c0_g1TPM=29.43P450	Removal of BsaI, NotI and BsmBI sites
pJKW 1887	TfCYP86A164	Synthesized gene (Twist Bioscience)	pEAQ-HT	fenugreek_seedpot|TRINITY_DN16026_c0_g2TPM=12.42P450	Removal of BsaI, NotI and BsmBI sites
pJKW 1852	TfCYP86B46	Synthesized gene (Twist Bioscience)	pEAQ-HT	fenugreek_seedpot|TRINITY_DN23213_c0_g2TPM=26.47P450	Removal of BsaI, NotI and BsmBI sites
pJKW 1840	TfCYP89A174	Synthesized gene (Twist Bioscience)	pEAQ-HT	fenugreek_seedpot|TRINITY_DN21795_c0_g1TPM=16.13P450	Removal of BsaI, NotI and BsmBI sites
pJKW 1671	TfCYP90B50	cDNA from T. foenum-graecum	pEAQ-HT	fenugreek_seedpot|TRINITY_DN23191_c4_g2TPM=282.23	-
pJKW 1846	TfCYP90B51	Synthesized gene (Twist Bioscience)	pEAQ-HT	fenugreek_seedpot|TRINITY_DN22945_c1_g2TPM=6.77P450	Removal of BsaI, NotI and BsmBI sites
pJKW 1890	TfCYP92A160	Synthesized gene (Twist Bioscience)	pEAQ-HT	fenugreek_seedpot|TRINITY_DN22406_c0_g1TPM=9.02F3PH_ARATH	Removal of BsaI, NotI and BsmBI sites
pJKW 1841	TfCYP93A140	Synthesized gene (Twist Bioscience)	pEAQ-HT	fenugreek_seedpot|TRINITY_DN22802_c2_g4TPM=39.70C93A1_SOYBN	Removal of BsaI, NotI and BsmBI sites
pJKW 1916	TfCYP93E1	Synthesized gene (Twist Bioscience)	pEAQ-HT	fenugreek_seedpot|TRINITY_DN30920_c0_g1TPM=25.98C93E1_SOYBN	Removal of BsaI, NotI and BsmBI sites
pJKW 1913	TfCYP94A87	Synthesized gene (Twist Bioscience)	pEAQ-HT	fenugreek_seedpot|TRINITY_DN22171_c2_g4TPM=47.89P450	Removal of BsaI, NotI and BsmBI sites
pJKW 1845	TfCYP94A88	Synthesized gene (Twist Bioscience)	pEAQ-HT	fenugreek_leaf|TRINITY_DN6149_c0_g1TPM=58.33P450	Removal of BsaI, NotI and BsmBI sites
pJKW 1844	TfCYP96A151	Synthesized gene (Twist Bioscience)	pEAQ-HT	fenugreek_flower|TRINITY_DN19888_c0_g1TPM=183.02C96AF_ARATH	Removal of BsaI, NotI and BsmBI sites
pJKW 1884	TfCYP704G23	Synthesized gene (Twist Bioscience)	pEAQ-HT	fenugreek_seedpot|TRINITY_DN17587_c0_g1TPM=20.25P450	Removal of BsaI, NotI and BsmBI sites
pJKW 1882	TfCYP706A21	Synthesized gene (Twist Bioscience)	pEAQ-HT	fenugreek_seedpot|TRINITY_DN11654_c0_g1TPM=14.07P450	Removal of BsaI, NotI and BsmBI sites
pJKW 1877	TfCYP714E42	Synthesized gene (Twist Bioscience)	pEAQ-HT	fenugreek_seedpot|TRINITY_DN19913_c0_g1TPM=5.16P450	Removal of BsaI, NotI and BsmBI sites
pJKW 1879	TfCYP714E43	Synthesized gene (Twist Bioscience)	pEAQ-HT	fenugreek_seedpot|TRINITY_DN22571_c1_g2TPM=32.09P450	Removal of BsaI, NotI and BsmBI sites
pJKW 1931	TfCYP714H7	Synthesized gene (Twist Bioscience)	pEAQ-HT	fenugreek_seedpot|TRINITY_DN18523_c0_g1TPM=5.54P450	Removal of BsaI, NotI and BsmBI sites
pJKW 1892	TfCYP736A227	Synthesized gene (Twist Bioscience)	pEAQ-HT	fenugreek_seedpot|TRINITY_DN22117_c0_g3TPM=10.51P450	Removal of BsaI, NotI and BsmBI sites
pJKW 1891	TfCYP90B50 with the 9 mutations	Synthesized gene (Twist Bioscience)	pEAQ-HT	-	9 amino acid mutations
					Removal of BsaI, NotI and BsmBI sites
pJKW 2160	TfCYP82J17	Synthesized gene (Twist Bioscience)	pYTK1	fenugreek_seedpot|TRINITY_DN22989_c1_g3TPM=123.52P450	Removal of BsaI, NotI and BsmBI sites
pJKW 2161	TfCYP90B50	cDNA from T. foenum-graecum	pYTK1	fenugreek_seedpot|TRINITY_DN23191_c4_g2TPM=282.23	Removal of BsaI, NotI and BsmBI sites
pJKW 2162	ConLS-pGal1-TfCYP82J17-tTDH1-ConR1-AmpR-ColE1	-	pYTK095	-	Removal of BsaI, NotI and BsmBI sites
pJKW 2163	ConL1-pGal1-TfCYP82J17-tTDH1-ConR2-AmpR-ColE1	-	pYTK095	-	Removal of BsaI, NotI and BsmBI sites
pJKW 2164	ConLS-pGal-TfCYP90B50-tTDH1-ConR1-AmpR-ColE1	-	pYTK095	-	Removal of BsaI, NotI and BsmBI sites
pJKW 2165	ConL1-pGal-TfCYP90B50-tTDH1-ConR2-AmpR-ColE1	-	pYTK095	-	Removal of BsaI, NotI and BsmBI sites
pJKW 2174	pGal1-TfCYP90B50-tTDH1-pGal1-TfCYP82J17-tTDH1-pCUP1-ATR1-tTDH1	-	pJKW1408 (2-micron, Ura)	-	-
pJKW 2175	pGal1-TfCYP82J17-tTDH1-pGal1-TfCYP90B50-tTDH1-pCUP1-ATR1-tTDH1	-	pJKW1409 (2-micron, Leu)	-	-
pJKW 2176	pGal1-TfCYP90B50-tTDH1-pGal1-TfCYP90B50-tTDH1-pCUP1-ATR1-tTDH1	-	pJKW1408 (2-micron, Ura)	-	-
