# Supplementary material for: Repeated evolution of cytochrome P450-mediated spiroketal steroid biosynthesis in plants
Source: Nat Commun. 2019 Jul 19;10:3206. doi: 10.1038/s41467-019-11286-7 (PMC6642093; doi:10.1038/s41467-019-11286-7)
Supplement: Supplementary file 4 — Supplementary Data 2 [file 41467_2019_11286_MOESM4_ESM.xlsx]

## Sheet: Screened CYPs - Fig 1
CYP name	Trinity ID	best hit	%ID	Protein sequence	Coding sequence
TfCYP71D545	fenugreek_seedpot_TRINITY_DN22841_c0_g2_TPM=13.89	CYP71D423_Medicago_truncatula_Medtr3g058220.1	84.81	MALLVLYFSYLISFVLLALVVQKIGKKLKKTYSTFNLPKGPRKLPIIGNIHNLLSSQPHRKLSELTKKYGPLMHLQLGEISTIIISSPECAKEVMKTHDINFAMRPQGLASELLAYNSTGIVSAPYGNYWKQLRKICTLELLSLKRVNSYQPIREEEFSNLVKWIDSKKGSPINLTQAVLSSIYTIVSKAAFGKKCKDLEKFISAEKELTKIVAGFDIAELFPSITWLHYFTGLRPKLEKVHRVVDQILENIINEHKEAKSKANYDQGESDEDLVDVLLKYEDSNKEFFLTKENIKAIIMDIFGAGGETSSNTIDWAMVEMIRDPRIMKKAQAEVRELFKMKGKVDEIYIDELNYLKSIVKETLRLHPPAPLLVPRECAQACEIHGYHIPIKTKVIVNA…	ATGGCTCTACTAGTCCTCTACTTCTCATATCTTATCTCCTTTGTGCTCTTAGCCCTTGTTGTACAAAAAATAGGAAAGAAGCTCAAGAAAACATACTCAACTTTTAACCTCCCAAAAGGGCCTAGAAAGCTACCTATTATAGGAAATATACACAATCTGCTAAGCTCTCAACCACATAGGAAACTAAGTGAGTTGACCAAAAAATATGGACCCTTGATGCATCTCCAACTTGGAGAGATTTCCACTATTATCATTTCATCACCAGAATGTGCTAAGGAGGTGATGAAAACTCATGATATTAACTTCGCAATGAGGCCTCAAGGCCTAGCTTCGGAATTACTAGCTTATAATTCCACTGGTATAGTTTCTGCTCCTTATGGTAATTATTGGAAACAGCTA…
TfCYP71AU101	fenugreek_seedpot_TRINITY_DN22568_c0_g4_TPM=5.93	CYP71AU56_Medicago_truncatula_Medtr4g089020.1	94.56	MATFLPSSLSQESVYSFFPMLFFTIFPLLLSLLFIIKWYFNNSATKKHLPPSPPRFPLLGNLHQLSVFPHRSLQDLAHKYGPLMLLYLGKVPVVVVSSADAASQVMKTHDLIFSDRPHRKIFDIMLYGSKDVASCAYGEYWRQARSLTVLHLLSNKRVQSYRRVREEETAKMMQSIQQKNTSVNLTELCSTVTNDITCRVALGKRYGEKGGVLPELMLEFGELLGTFFIGDYIPWLSWLGKVNGFYSKGEKVAKHLDEFFEKVIEEHISGSRSDGHVGEGNSDFVDILLSVQKSNAAGFSIDRTAIKGLLLDMFAAGTDTTYTVLEWAMTELLRHQTVMHKLQDEVRTVVGNRTHVTEEDLVNMNYLKAVIKETLRLHVPIPLLVPRKSMEDIKINGYD…	ATGGCAACTTTTCTGCCAAGTTCTCTTTCACAGGAAAGCGTCTATTCATTCTTCCCTATGCTTTTCTTCACCATCTTTCCACTCTTACTCTCTCTTCTATTCATCATCAAATGGTATTTCAACAATTCTGCCACAAAAAAACACTTGCCACCTTCACCTCCAAGATTTCCTTTACTTGGTAATCTCCATCAACTTAGTGTGTTCCCTCACAGATCACTCCAAGATTTAGCTCACAAATATGGTCCTCTAATGCTTCTTTATCTTGGGAAGGTGCCAGTGGTTGTAGTTTCCTCTGCAGATGCAGCAAGTCAGGTAATGAAAACTCATGACTTGATCTTCTCTGATAGGCCGCACCGTAAAATCTTTGATATCATGTTATATGGTTCCAAAGATGTAGCA…
TfCYP72A611	fenugreek_seedpot_TRINITY_DN22385_c0_g1_TPM=8.94	CYP72A336_ortholog_Medicago_truncatula_R108	87.38	MEWISTINLIFVTLGLICAWKVLNWLWLRPKKLEKLLREQGLKGNPYRLLVGDMKEYFKMEKEAKSKSMTLSDDIVPRVIPYHQQSVKIHGKNSFIWFGIKPRLTLTEPEQIKDVLNKMFDFPKTNYKIFKLLASGLASYGGEKWSKHRRLINPAFHIEKLKIMTPAFFTSCNDLISKWEKMLSPDGSCEIDIWPSLQNLASDAISRTSFGSSYEEGKRIFQLQREQAELITKVVMKSTIPLWMFLPIFVHRKMNEIDKEINSSLKDMIQKREKALKAGESTNNDLLSILLESNHKEIEENRNNKNVGMNIEDVVEECKLFHFAGQETTSVLLVWTMILLSRYPDWQTRAREEVLHVFGDKKPDFDGINNLKIVTMILYEVLRLYPPVVGLARNVEKDM…	ATGGAATGGATATCTACGATAAATCTCATCTTTGTAACACTTGGTTTGATATGTGCATGGAAGGTGTTGAATTGGTTGTGGTTAAGGCCAAAGAAGCTAGAGAAGCTGTTAAGAGAACAAGGTCTTAAAGGGAATCCATATAGGCTTTTAGTTGGGGACATGAAAGAGTATTTTAAGATGGAAAAGGAAGCCAAATCTAAATCTATGACTCTCTCCGATGATATAGTGCCACGTGTCATTCCCTACCACCAACAGAGTGTTAAAATTCATGGGAAGAATTCTTTTATTTGGTTTGGAATAAAACCAAGGTTGACTCTCACAGAACCTGAGCAAATAAAAGATGTATTGAACAAGATGTTTGACTTTCCAAAGACTAATTATAAGATTTTCAAGTTACTA…
TfCYP72A612	fenugreek_seedpot_TRINITY_DN10895_c0_g1_TPM=17.90	CYP72A61v2	96.21	MEDLTTLLSSLNLKNTKVAIITVIASVLIWWIWSALDWIWFTPKRIEKRLKQQGLKGNSYRLMVGDIRDMVKMIKEAKSKPMDPYSNDIAPRVLPFVVHTIAKYGKSSFMWLGPRPRVFIMEPDKIKEMTTKVYDFQKPDTSPLFKLLASGFANYDGDKWAKHRKIVSPAFNVEKMKMLIPIFCISCDDMINKLDKVVSSSNGPCELDVWPFVQNVSSDVLARAGFGSSFEEGKRVFELQREMLTLTMTLFKFAFIPGYRFLPTYTNRRMKAIDLEIRTSLMKIINRRLKAIKAGEPTNNDLLGILLESNYKESEKANGGGGMSLREVVEEVKLFYLAGQEANAELLVWTLLLLAKNPEWQAKAREEAFQVFGNENPDYEKIGQLKIVSMILQESLRLY…	ATGGAAGACTTAACAACATTATTATCATCACTAAATTTGAAGAACACAAAAGTTGCAATCATCACTGTGATTGCATCGGTGTTGATATGGTGGATTTGGAGTGCATTAGATTGGATTTGGTTCACACCAAAAAGGATAGAGAAACGTCTCAAACAACAAGGTTTAAAAGGAAATTCATATAGACTAATGGTTGGAGATATTAGAGATATGGTTAAAATGATCAAAGAAGCTAAATCTAAACCTATGGATCCTTACTCTAATGATATTGCTCCTCGTGTTTTGCCTTTTGTTGTTCATACTATTGCTAAATATGGGAAGAGTTCATTTATGTGGCTTGGTCCAAGACCAAGGGTATTCATAATGGAACCAGACAAAATCAAAGAAATGACTACTAAGGTT…
TfCYP72A613	fenugreek_seedpot_TRINITY_DN22653_c0_g1_TPM=61.66	CYP72A63P	82.67	MVFLFPTGTIIIWVLTILLAVIPWYLLNKFWLKPKRFEKLLKAQGLQGDPYKLSALFMNNSKQDYILKLQQEAESKSIGLSKQAAPSIFSSHHQTVHKYGKNSFLWEGTTPSVIITDPDQIKEVFDRIYDFPKQKLRSIAKYFSFGIIKYEGEKWAKHRKIVNPAFHLDKLKGMLPAFSHSCNEMISKWKGLLSADGTCEVDVWPFLQNLTCDVISRTAFGSSYAEGEKIFQLLKKQAFLLVTTLDKNIPLSLWWLLETTTKKRMKEIERDIRESLEGIIEKREKALKNGETTNDDLLGILLQSNHAENQGHGNSKSIGMTTQEMIDECKLFYLVGQETTSTLLVWTMVLLGRYPEWQARARQEVLQVFGNQNQNFEGLSQLKIVTMILYEVLRLYPPA…	ATGGTGTTTTTGTTTCCAACAGGAACAATAATCATATGGGTTCTGACAATTCTACTTGCTGTGATTCCATGGTATCTGCTCAACAAATTTTGGCTTAAGCCAAAGAGGTTTGAAAAACTCCTCAAAGCTCAAGGTCTTCAAGGTGACCCATATAAGCTTTCAGCACTATTTATGAACAACTCAAAACAAGATTATATCTTGAAGTTGCAACAAGAAGCTGAATCTAAATCTATTGGTCTCTCCAAACAAGCTGCACCATCTATCTTCTCATCTCATCATCAAACTGTTCATAAATATGGTAAAAATTCCTTTTTATGGGAAGGTACAACACCAAGTGTTATCATCACAGACCCTGATCAAATTAAGGAAGTCTTTGACAGGATTTATGACTTCCCCAAA…
TfCYP75A95	fenugreek_seedpot_TRINITY_DN25301_c0_g1_TPM=98.08	CYP75A59_Medicago_truncatula_Medtr3g436540.1	93.79	MVITLYQTFLFKELATSFFIFLITHFILRTFLLKNNHKKLPPGPKGYPILGALPLMGTMPHLTLFKMSQKYGPIMYLKMGSNNMVVASTPSSAKAFLKTLDQNFSNRPPNAGATHLAYDSQDMVFAEYGPRWKLLRKLSNSHMLGGKALEDWSKIRGDEMGHMIRTMYDCSKKDESIVVAEMLTYAMANMIGQVILSRRVFETKGYESNEFKDMVVELMTTAGYFNIGDFIPILAWLDLQGIERGMKSLHKKFDALLTKMIEEHVASGQKSPRVKPDFLDTLIAQSREDSDGEKLSLTNIKALLLNLFTAGTDTSSSIIEWALAEMLKNPKMMRRVHEEMDQVIGKQRRLQESDIQKLPYLQAICKETYRKHPSTPLNLPRVSLEPCQVDGYYIPKNTR…	ATGGTGATCACCCTATACCAAACGTTCCTTTTTAAGGAACTTGCTACCTCCTTTTTCATTTTCTTGATAACCCATTTCATCTTAAGAACTTTTCTCCTCAAAAACAATCACAAAAAACTTCCACCAGGGCCAAAGGGTTATCCAATTTTAGGTGCACTTCCACTAATGGGAACCATGCCTCATCTCACACTCTTCAAAATGTCACAAAAATATGGACCCATAATGTACCTAAAAATGGGATCAAACAACATGGTTGTAGCCTCAACACCTTCTTCAGCCAAAGCATTTCTTAAAACACTTGACCAAAATTTCTCCAATAGGCCCCCAAACGCCGGCGCGACACACCTAGCTTACGATTCACAAGACATGGTTTTCGCGGAATATGGACCTAGGTGGAAA…
TfCYP76E24	fenugreek_flower_TRINITY_DN20053_c0_g1_TPM=62.46	CYP76E1	84.72	MDHETLLLVIAFVSASILIFFLGKLNKTQNSTKLPPGPHPLPIIGNILELGKNPHKALTKLSNIYGPIMTLKLGSITTIVISSPQLAKQALHENSHIFSNRIIPHALSAVDHDKFSIAWVPALALWKKLRKICATQVFSPKMLDSTKNLRQQKLHELLDYVNEKCKKGEVFDIGDAVFTTVLNSISNTLFSMDLAHSTPDEKSQEFKNIIWGIMEEAGKPNVSDFFPILRPLDPQGLYARMTNHMKKLCEIFDRIIEERICSRASKVDSEVCNDVLDSLLNNNNIGETTSELSRNEMVHLFLDLFVAGVDTTSSTIEWIIAELLRNPNKLTKARKELCLAIGKDETVEESHISKLPYLQAIVKETLRLHPPTPLLLPHKCDETVNILGFNVPKNAQILV…	ATGGACCATGAAACACTACTACTAGTAATTGCCTTTGTAAGTGCAAGCATTCTCATCTTCTTTCTTGGAAAATTAAACAAAACCCAAAATTCTACAAAACTTCCACCAGGACCTCACCCACTTCCCATCATTGGAAACATCTTAGAACTTGGCAAAAACCCACATAAGGCACTCACAAAACTCTCCAACATCTATGGACCAATCATGACATTAAAACTAGGAAGCATAACAACCATAGTAATCTCATCACCACAACTAGCCAAACAAGCCTTACATGAAAATTCCCATATCTTCTCTAATAGAATTATTCCACATGCACTTAGTGCTGTTGATCATGACAAATTCTCAATTGCATGGGTTCCAGCATTAGCTTTGTGGAAGAAATTAAGGAAAATTTGT…
TfCYP76F100	fenugreek_seedpot_TRINITY_DN30339_c0_g1_TPM=5.43	CYP76F73_Medicago_truncatula_Medtr1g037370.1	90.12	MDTLNYILLFLFTFIFLHFLHSLLSKHKPPLPPGPRGLPIIGNLHQLGQKPHQTLTKLSKTHGPILSLKLGRITTIVMSSAETAKSVLQINDQSLCNRKVPDAMKGANQHHYSLPFIPISQRWKDLRKICNNLLFSNKNLDMNHTLRHNKILELSNDINNSAVKFESVNIGRLAFKTTINMLSNTVYSVDLVHSSDVAGEFKELVTNIMKEVGRANVADCFPILKVLDPIGIRRRTGKYFGKLLGIFQGLVDQRLKMRELNGYCEKSDMLDAMLSDENNAGEMYKDKIERLCVDLFVAGTDTVTSTVEWAMAELLHNPNVMSKAKLELNQIIGKGNLVKESDIGKLPYLQAIIKETFRLHPAVPLLLPRKAEIDLEINGYKVPKGAQVLVNVWAIGRDP…	ATGGACACACTCAACTACATACTCCTCTTTCTCTTCACCTTCATCTTTCTCCACTTCCTCCATTCACTTCTCTCAAAACACAAACCTCCACTTCCACCAGGTCCACGTGGCCTCCCAATCATAGGCAACCTCCATCAACTGGGCCAAAAGCCCCACCAAACCCTCACAAAACTCTCCAAAACCCACGGCCCAATTTTATCCTTAAAATTGGGCCGAATAACCACAATAGTCATGTCCTCCGCGGAAACCGCCAAATCAGTCCTTCAAATCAACGACCAATCCCTTTGTAACAGAAAAGTCCCTGATGCAATGAAAGGTGCTAACCAACACCATTATAGTTTACCATTTATACCTATCTCTCAACGCTGGAAAGACCTCAGAAAAATCTGTAACAACCTT…
TfCYP77A53	fenugreek_seedpot_TRINITY_DN8247_c0_g1_TPM=21.50	CYP77A12_Medicago_truncatula_Medtr1g492820.1	95.64	MTTSSLSSYYHLIFTVLAFLLSALIFFLTQKTKSKHHNLPPGPPGWPVVGNLFQVARSGKPFFEYVKEMKAKYGSIFTLKMGTRTMIILTDAKLVHEAFIQKGALYATRPPENPTRNIFSANKFTVNAAVYGPVWKSLRRNMVQNMLSSTRLKEFKSVRDNAMDKLINRLKVNAENNNGVVVVVRDARFAVFCILVAMCFGLEMDEEKLERIDQVMKNVLITLDPRIDDFLPILSIFFSKQRKRALEVRKEQVEFIVPFIEQRRRAIQNPGSDQTATTFSYLDTLFDIKVHEGKKSTPSNEELVSLISEFLNGGTDTTATAVEWGIAQLIDNPKIQTKLYQEINMTVGDKKVEEKDVEKMPYLQAVVKELLRKHPPTHFVLTHAVTEPTTLGGYDIPIN…	ATGACTACTTCCTCTCTTTCTTCTTACTACCATCTCATCTTCACAGTCTTAGCCTTTCTCTTATCAGCCCTTATTTTCTTCCTCACACAAAAAACCAAATCCAAACACCATAACCTTCCACCAGGTCCACCAGGATGGCCTGTTGTTGGCAACCTTTTCCAAGTTGCGCGTTCCGGCAAACCGTTCTTTGAGTATGTGAAAGAAATGAAAGCAAAATATGGTTCAATCTTCACACTCAAGATGGGAACAAGGACAATGATCATCCTCACAGATGCAAAACTTGTGCATGAAGCTTTCATTCAAAAGGGTGCTTTGTATGCAACTAGACCACCTGAGAATCCAACAAGGAATATCTTCAGTGCTAACAAGTTCACTGTGAATGCAGCAGTTTATGGTCCT…
TfCYP77B41	fenugreek_seedpot_TRINITY_DN1428_c0_g1_TPM=54.16	CYP77B5_Medicago_truncatula_Medtr4g131830.1	95.67	MEFIDIIMLFFALAFLRWWWRRWSKIGGGTKNLPPGPPGWPIVGNLFQVIFQRRPFIYIVRDLRLKYGPIFTMQMGQRTLIIVTDADLIHEALIQRGPQFASRPKDSPIRLIFSMGKCAINSAEYGPLWRSLRRNLVSEMISPLRVKQCSWIRKWAMEAHMRRIQTDAHENGFVEVMSNCRLTICSILICLCFGAKITEERIRDIESVLKEVMLITLPKLPDFLPVLTPLFRGHVKEARKLRKKQVELIAPLIRKRKVYVDSDGKCGDPEMVSAIGAAYVDSLFGLEVPSRGRLGEEELVTLVSEIISAGTDTSATAIEWALLHLVMDQEIQERLYMEIVNCVGKCGVVMDSDVEKMPYLSAIVKETFRRHPPSHFVLSHAATEETKLGGYTVPADASV…	ATGGAGTTCATAGACATTATAATGCTCTTTTTCGCCCTCGCCTTCCTTCGGTGGTGGTGGCGCCGCTGGTCCAAAATTGGCGGCGGCACCAAAAACCTACCACCAGGGCCACCAGGGTGGCCAATAGTTGGCAATCTCTTCCAAGTTATCTTCCAACGTCGTCCTTTCATCTACATAGTTCGTGATCTACGTCTTAAATACGGTCCAATCTTCACCATGCAAATGGGTCAACGCACGTTGATTATAGTCACAGACGCTGACCTCATCCACGAAGCCCTAATCCAACGAGGCCCGCAGTTTGCAAGCAGGCCCAAAGACTCACCCATCCGCCTTATCTTCAGCATGGGAAAGTGTGCCATCAACTCCGCCGAATACGGCCCACTCTGGCGTTCCCTCCGC…
TfCYP78A275	fenugreek_seedpot_TRINITY_DN19478_c0_g1_TPM=20.76	CYP78A29_Medicago_truncatula_Medtr8g027040.1	93.44	MTTNIDNLWIFALASKCTQENIAYSVLIMALLWLTMTFFYWSHPGGPAWGKYYYSSNYSTTKTNINNKNNLNSSTQPSTTTSSSIFIPGPKGYPLFGSMNLMSSSLAHHRIASTAKTCKATRLMAFSLGDTRAIVTCNPDVAKEILHSSVFADRPIKESAYSLMFNRAIGFAPYGVYWRTLRKISTNHLFSPMQIKSSGPQRTEIAAQMIDFFRNRHLHGGFGPVRDVLKKASLSNMMCSVFGQRFKIDEVNERMIELSGLVEKGYDLLGSLNWGDHLPFLKDFDVQKIRFSCSELVPKVNRFVGSIISDHRADKNQTNKDFVHVLLSLQEPDKLSDSDMIAVLWEMIFRGTDTVAVLIEWILARLVIHPDVQKKVQEEIDEVASGESGAFTEEDVAAA…	ATGACAACCAACATTGACAACCTTTGGATTTTCGCCCTTGCTTCCAAATGCACACAAGAAAACATTGCTTACTCTGTTTTGATCATGGCTTTACTTTGGCTAACCATGACTTTCTTTTATTGGTCTCACCCTGGTGGTCCTGCTTGGGGCAAGTACTATTATTCCTCTAACTATTCCACCACAAAAACCAACATCAACAACAAAAACAACCTTAATTCCTCAACACAACCTAGTACAACAACTTCCTCTTCAATATTCATTCCTGGTCCAAAAGGGTACCCTCTATTTGGAAGCATGAACCTTATGTCTTCTTCACTAGCACACCACCGTATAGCTTCCACAGCCAAAACATGCAAAGCTACAAGACTCATGGCTTTCAGCCTCGGAGACACACGTGCC…
TfCYP81E61	fenugreek_seedpot_TRINITY_DN13318_c1_g1_TPM=61.90	CYP81E8v2_Medicago_truncatula_Medtr5g016410.1	88.87	MSTFYLPLISIIFLITLKLFFHTTRKFKNLPPGPQCLPIIGNLHQLKQLKQPLHHTFHTLAQKHGQIFSLWFGSRLVVVVSSLTAVQECFIKNDIVLANRPHFLVGKYIGYNNTTVAQSPYGDHWRNLRRILSIELLSSHRLNSFLEIRRDEIVRLLQKLTQKSSYNDFSEVELKPMFSEMTFNTIMRMLSGKRYYGNDCDVSDVEEARLFREIIKEVVSLGGANNVGDFLSFLRWFDFDDLEKRLKKISKKTDAFLQGLIDEHRFGKRNANTMIDHLLTQQQSQPEYYTDQIIKGLIVVMLLAGTDTSSVTLEWAMSNLLNHPEILKKAKNELDTHIGQDRLVDEHDISKLPYLQNIVNETFRLHAAAPLLVPHLSSEDFTLREYNIPKNTILMVNAW…	ATGAGCACTTTCTATCTCCCACTCATCTCTATCATTTTCCTTATCACTTTGAAGCTCTTCTTCCACACAACAAGAAAGTTCAAAAACCTTCCACCGGGCCCACAATGTCTTCCTATAATTGGAAACCTTCATCAACTCAAACAACTTAAACAACCACTCCACCACACTTTTCACACCCTAGCCCAAAAACATGGTCAAATCTTCTCCCTATGGTTTGGTTCTCGTCTAGTTGTTGTTGTTTCATCATTAACAGCAGTACAAGAATGTTTTATCAAAAACGACATCGTATTAGCAAACCGACCTCATTTTCTAGTTGGCAAATATATTGGCTACAATAATACCACCGTAGCACAATCACCTTATGGTGACCATTGGCGCAATCTCCGCCGTATATTATCA…
TfCYP82A43	fenugreek_seedpot_TRINITY_DN7709_c0_g1_TPM=15.70	CYP82A6_Medicago_truncatula_Medtr6g008500.1	88.17	MDLILNYLNTTTITLISLISLVFFLFRFSKNSHTKEPPTISGSWPILGHLPLMRNTQTPHKTLGALADKYGPIFTIKLGATQALVLSNWELAKECFTKNDTIVSSRPKPVAVEIMSYNQAFIGWAPYGTYWRQLRKIVTLEILSNRRIELLSHIRVSEVQTSIKKLVNVWSHQNQTSVQSEPFNDSKFSTNDYVSVELNKWFAQLTLNMVLRMVVGKRCFGDERNKEEATQILDNIRDFMRLIGTFTVGDGVPFLRWLDLGGDEKEMKKCAKKFDKMLNEWLEEHREKKGLGSDDKVVGERDFMDAMLLVLDDKPIQGFSADTVIKATTLELIIGGSDTTAGTLTWAMSLLLKNPHVLKKAKEELNTQIGKEKCVSELDINKLVYLHAIIKETLRFYPP…	ATGGATTTAATCCTAAACTACCTTAACACCACAACCATAACACTCATTTCACTAATTTCCCTCGTTTTCTTTCTATTTCGTTTCTCCAAAAATTCTCATACCAAAGAACCTCCTACAATTTCAGGGTCATGGCCAATACTAGGCCACCTTCCACTAATGAGAAACACACAAACACCCCACAAAACCTTAGGTGCCTTAGCTGACAAATATGGACCCATATTCACAATCAAGCTAGGTGCTACACAAGCTTTGGTACTTAGCAATTGGGAATTAGCTAAAGAATGTTTCACCAAAAACGACACCATTGTCTCATCACGTCCCAAACCCGTTGCGGTTGAAATCATGTCGTATAATCAAGCTTTCATTGGTTGGGCACCGTACGGAACATATTGGCGTCAA…
TfCYP82J17	fenugreek_seedpot_TRINITY_DN22989_c1_g3_TPM=123.52	CYP82J7_Medicago_truncatula_Medtr6g022450.1	75.19	MDSFLSQPITIVLAILSVLLYNIWKIRKPSNKFQKGMKLPQLSFALPLIGHLHLLGNQIPLAKTFASFADKYGPIFQIRLGAYPTLVISNKEAIKECFTTNDKILASRTKSTHGILLGYNHASFACAPYGRFWAKIRKVTMLELLSSRRVESLRHVYESEIDTLVKDLSLYVKVGKVEVVISEWMERLTFNIITKMICGKRYFEYLQDVDDVEANGNIVKLIKEVMHISGELVPKDVIPILGWFGFEGEVLKSMKRVSRDLDEVVGKWVEEHIEKSDDGVNNSNEKQDLIDVMLSVIEDDPDSGNDRDTIIKANIVNLMIAGSDTTSTTMTWILVLLLNNMNALKRAQEEIDQHIGRDRKIESSDIKNLVYLQAIVKETLRLHPTLPLSIPHEATEDCN…	ATGGATAGTTTTCTTTCACAACCAATAACTATAGTACTTGCTATACTTTCAGTGCTTCTATACAACATATGGAAGATCAGAAAGCCTAGTAACAAATTCCAAAAGGGTATGAAACTACCACAACTATCATTTGCTTTGCCTTTAATAGGTCACCTCCATTTACTAGGTAACCAAATACCCCTTGCAAAAACCTTTGCTTCTTTTGCTGACAAATATGGTCCAATCTTCCAAATCCGTTTAGGAGCATACCCTACATTAGTTATTTCCAACAAAGAAGCAATCAAAGAGTGTTTTACCACAAATGACAAAATCTTAGCTTCAAGAACAAAATCAACTCATGGAATCCTCCTTGGTTATAACCATGCTTCCTTTGCTTGTGCACCTTATGGCAGATTTTGG…
TfCYP83E55	fenugreek_seedpot_TRINITY_DN21569_c0_g1_TPM=3.77	CYP83E11_Medicago_truncatula_Medtr5g045770.1	85.92	MLSLLLVLCLIFPLFLFFLKRRSTISAPHPPGPRGLPIIGNLHQLDNSTLYLQLSKLSKIYGPIFSLKLGLRPAIVVSSAKIAKEIFKHNDHVFSNRPMLYGQQKLSYNGSEIVFSQYSEFWRDIRKTCVIHIFSAKRVSYYSSIRKFEVKQMIKKISNHAASSVVTNLSEILTSLSSTIICRIAFGRRYEDEGTERSKFHGMLHEFESMLTAIFVSDYIPFTGWIDKLSGLRARLDQNFKEMDEFYQEVIDEHLDPNRRHTHEEVIVDVLLQLKKKRSFSFDMTFDHIKGVLMDMIVAATDTTSATSVWAMTALIKNPRVMSRVQEEIRKSGGKKDFLDEDDIQNFPYLKAVIKETLRLYLPAPLLMQRESRENCTISGYNIPAKTILYVNAWAIQRD…	ATGTTGTCACTCCTCCTTGTTTTGTGCCTAATTTTTCCATTATTTCTATTCTTCCTGAAACGTAGAAGTACCATTAGTGCACCTCATCCACCTGGTCCTAGAGGCCTACCCATAATAGGGAATCTTCATCAGCTAGACAATTCTACTCTTTATCTTCAATTATCAAAACTTTCAAAAATATATGGACCAATATTTTCCTTGAAACTTGGTTTAAGGCCAGCAATTGTTGTTTCTTCAGCTAAAATTGCCAAAGAGATATTTAAACATAATGATCATGTGTTTTCTAATAGACCTATGTTATATGGCCAGCAAAAATTATCTTATAATGGTTCAGAAATTGTATTTTCTCAATATAGTGAGTTTTGGAGAGATATAAGAAAAACATGTGTTATTCATATA…
TfCYP86A163	fenugreek_seedpot_TRINITY_DN16026_c0_g1_TPM=29.43	CYP86A24_Medicago_truncatula_Medtr8g030590.1	98.15	METCTALFLLTAITAYLLWFTFISRSLRGPRVWPLLGSLPGLIENCERMHDWICDNLRACGGTYQTCICAIPFLAKKQGLVTVTCDPRNLEHILKTRFDNYPKGPTWQAVFHDLLGDGIFNSDGNTWLFQRKTAALEFTTRTLRQAMARWVSRAIKDRLCTILKKAEVQGEPVDLQDVMLRLTFDNICGLAFGRDPQTCATGLPENGFAAAFDRATEATLQRFILPEVFWKVKKWLGLGMEVGLSRSLAFVDEHLSSVIEKRKVELLSQQKDGSLLHDDLLTRFMRKKESYSDKFLQHVALNFILAGRDTSSVALSWFFWLVIQNPRVEEKILREICTVLMETRGADMEKWTDEPLGFEEVDRLVYLKAALSETLRLYPSVPEDSKHVVNDDVLPDGTF…	ATGGAAACTTGTACGGCTCTATTTCTTTTAACGGCCATAACAGCTTACTTGCTTTGGTTCACGTTCATCTCACGGTCATTGAGAGGTCCACGTGTCTGGCCACTATTGGGAAGTTTACCAGGCCTAATTGAGAATTGTGAACGTATGCATGATTGGATCTGTGACAACCTCCGCGCGTGTGGTGGCACGTACCAGACTTGCATCTGTGCAATCCCATTTTTAGCAAAGAAGCAAGGTCTCGTGACTGTCACGTGTGACCCAAGGAACTTGGAGCATATACTCAAGACCCGGTTCGACAATTACCCGAAAGGGCCAACGTGGCAAGCTGTGTTTCATGATTTGTTGGGTGATGGGATCTTTAACTCTGATGGTAACACGTGGTTGTTCCAACGCAAGACA…
TfCYP86A164	fenugreek_seedpot_TRINITY_DN16026_c0_g2_TPM=12.42	CYP86A93_Medicago_truncatula_Medtr8g098435.1	95.92	MDASNALMILTAIAAYLIWFSFITRSLKGPRVWPLLGSLPGLIHHANRMHDWIAENLRACGGTYQTCICAVPFLARKQCLVTVTCDPKNLEHILKLRFDNYPKGPTWQSAFHDLLGEGIFNSDGDTWLFQRKTAALEFTTRTLRQAMARWVSRAIKFRFCPILATAQEEKNPVDLQDLLLRLTFDNICGLAFGQDPQTLSVGLPENDFALSFDSATEATLQRFIFPEMVWKLKKMFRLGMEVTLSRSLKHIHKYLSNIIQTRKLELQSGSEALNDDLLSRFMKKKEKYSEEFLQNVALNFILAGRDTSSVALSWFFWLCMKNPEVEEKILIEICTVLMETRGRDVSKWTDEPLAFEEVDRLVYLKAALSETLRLYPSVPEDSKHVVNDDVLPNGTFVPA…	ATGGATGCATCAAATGCTTTAATGATCTTAACCGCTATAGCGGCCTACTTAATATGGTTCTCATTCATCACACGGTCATTGAAAGGTCCACGTGTCTGGCCTTTATTGGGTAGTTTACCTGGTCTCATCCACCATGCCAACCGCATGCACGACTGGATCGCTGAAAATCTCCGCGCGTGTGGCGGCACGTACCAAACTTGCATCTGCGCCGTTCCTTTTCTAGCCAGAAAACAGTGTCTCGTGACTGTCACGTGCGACCCCAAAAACCTCGAACACATCCTTAAACTCCGGTTCGATAATTACCCCAAAGGTCCAACGTGGCAGTCAGCGTTTCATGACTTGCTTGGAGAAGGTATCTTCAACTCAGATGGTGACACGTGGCTGTTCCAGCGTAAAACC…
TfCYP86B46	fenugreek_seedpot_TRINITY_DN23213_c0_g2_TPM=26.47	CYP86B19_Medicago_truncatula_Medtr1g037560.1	90.81	MTKTNTFNFNITSSCYTSNMAAATEILFSHILFLLKNIQIQEIIIAAIVFIFIRSLRSKKHHGVANWPIFGMMPSLIRGLKTNLYEWITDILKHYNGTSRFRGACFTSLNYVITSEPQNLEHLLKTKFTIFPKGNYFREIVSDLLGDGIFAADNETWQKQRKIASIEFHSTNFRKLTIESIFELVNNRLIPVLESSLKKNVAIDLQDILLRLTFDNVCMIAFGVDPGCLQPHLPEIPFAAAFEDATEATLLRFVIPVCVWKAMRFLNLGMERKLKNSIQKVDQFAENVIRERKKELSLQNEDGKEKSDLLTVFMRLKDEDGKAYSDKFLRDICVNFILAGRDTSSVALSWFFWLIDQNHEVEEKILQEICRVVSQREEIKKEEFDDCLIFKPEEIKKMD…	ATGACCAAAACTAACACTTTCAATTTCAACATCACATCTTCATGCTACACTTCAAACATGGCTGCAGCCACAGAAATCTTGTTTTCTCACATCCTCTTCCTCTTGAAAAATATCCAAATCCAAGAAATAATTATTGCAGCCATAGTTTTCATATTCATTCGTTCTTTAAGATCAAAAAAACATCATGGCGTAGCCAATTGGCCTATTTTTGGAATGATGCCTTCTTTAATCAGAGGACTCAAAACCAACTTGTATGAATGGATCACAGACATTCTTAAACATTATAATGGAACATCTAGATTCAGAGGGGCATGTTTCACAAGCCTCAACTATGTTATAACCTCAGAACCTCAAAATTTAGAACATCTTCTCAAAACAAAGTTCACTATTTTCCCTAAA…
TfCYP89A174	fenugreek_seedpot_TRINITY_DN21795_c0_g1_TPM=16.13	CYP89A33_Medicago_truncatula_Medtr2g010330.1	88.24	METWFIALVSLCIIFLIRATVSSTTKKTTVTLPPGPQHIPIITSILWLRKSFSQLEPFLKTLHAKHGPIVSLKIGSRPAVFISDRALAHQALVQNSSVFSDRPKAFPTSKIMSSNQHNISSAFYGATWRTLRRNLASEMLHPSKIKSFSEIRKWVLHTLINRLKTESESESVDSVTVIPHFHYAMFCLLVFMCFGERVSDEKVSDIERVQRTLLLSISRFNILNFWPKVTRVLLRKRWEELFKLRKDQDDVLLPLIRARKQVKESRLNNVSTVVSYVDTLLELELPEEKRKLSEDEMVSLCSEFLNGGTDTTSTALQWIMANLVKYPDVQGRLVEEIREVMGGDGVGEKEEVKEEDLHKLPYLKCVVLEGLRCHPPGHFVLPHAVTEDVVLNGYLVPKN…	ATGGAAACTTGGTTCATCGCACTTGTTTCTCTCTGCATCATCTTCCTCATCAGAGCCACCGTCTCCTCCACCACCAAGAAAACCACCGTAACTCTCCCTCCCGGTCCACAACATATACCCATCATCACAAGCATCCTATGGCTCAGAAAATCATTCTCCCAACTCGAACCTTTTCTCAAAACCCTCCACGCCAAACACGGTCCTATCGTCTCTCTCAAAATCGGTTCTCGACCTGCCGTTTTCATCTCCGACCGTGCTCTGGCCCACCAAGCTCTCGTTCAAAACTCATCCGTCTTCTCTGATCGCCCTAAAGCTTTTCCTACTTCCAAAATCATGTCCAGTAACCAGCACAATATCAGCTCTGCTTTTTATGGCGCAACATGGCGTACTCTCCGTCGT…
TfCYP90B50	fenugreek_seedpot_TRINITY_DN23191_c4_g2_TPM=282.23	CYP90B10	76.67	MRKDSSRFFLALKYNQKIKLSSFMSNSYLSFFVLSSILVLTLIFFFMKRKKTKFNLPPGSMGLPFIGETFGYLKPCSATTMGAYMENRIARYGTIYKTKLFGEDTIVSADAELNRLIFQNHGKLFDTNYPKSIAEILGKWSILTIVGDVHRELRNVSLNFMSYARLKTHFLKDSENSALLVLNSWKENCTIEAQSEAKKFTFNVITKQIMSLDPRNPETEELRDEYLSFMNGVVSAPFNLPGTPYRKALKSRKIILKFIEGKMEERIKRNQEGKKDLEENDDLLNWVLKHTNLSTDQILDLVLGMVFGGYETSSAATALAMYFLPGCPKAIQQLREEHQAIARSKKKAGEVELTWDDYKKMEFTHCVVNETLRLGNVVRFVHRKSIKDVRFKGYDIPCG…	ATGCGAAAAGATTCTTCTCGTTTTTTTTTAGCCCTGAAATATAATCAGAAAATTAAGCTATCTAGCTTCATGTCTAACTCATACTTAAGTTTCTTTGTTCTTTCTTCCATTCTCGTTCTCACTTTGATTTTCTTTTTCATGAAAAGAAAAAAAACAAAGTTTAATCTTCCACCTGGAAGCATGGGGTTACCCTTTATTGGAGAAACCTTTGGTTATTTGAAGCCTTGCTCAGCCACCACTATGGGAGCATATATGGAAAATCGCATAGCAAGGTATGGTACAATTTACAAGACAAAATTATTTGGAGAAGACACTATTGTATCAGCAGATGCAGAATTAAATAGGTTAATATTTCAAAACCATGGAAAATTGTTTGACACTAACTATCCAAAAAGCATC…
TfCYP90B51	fenugreek_seedpot_TRINITY_DN22945_c1_g2_TPM=6.77	CYP90B11_Medicago_truncatula_Medtr5g020020.1	92.26	MSDSDITFYCLSSILSVLLIFIFILIKRKQAKPKLNLPPGKMGWPFLGETIGYLKPYSATTLGEFMDQHIARYGKIYKSKLFGEPAIVSADAGLNRFILQNEGKLFECSYPRSIGGILGKWSMLVLVGDMHRDMRLISLNFLSHARLRTHLLKEVEKHTRLVISSWKENSTFAAQDEAKKFTFNLMAEHIMSLQPGKIETEKLKKEYVTFMKGVVSAPLNFPGTAYWKALKSRGTILKFIEGKMEERIKRMKEGNENLEEDDLLNWVLKHSNLSTEQILDLILSLLFAGHETSSVSIALAIYFLPGCPQAILQLREEHKEIARAKKQAGETELTWEDYKKMEFTHCVVNETLRLGNVVRFLHRKALKDVRYKGYDIPCGWKVLPVIAAVHLDPLLFDQP…	ATGTCTGACTCAGACATAACTTTCTATTGTCTTTCATCAATTCTTTCAGTTCTTCTCATCTTCATTTTCATTCTCATCAAAAGAAAACAAGCCAAACCCAAGCTTAATCTTCCACCAGGAAAAATGGGTTGGCCTTTTCTTGGAGAAACAATTGGTTATTTGAAGCCTTATTCAGCTACAACATTAGGTGAATTCATGGACCAACACATAGCAAGGTATGGTAAAATTTACAAATCAAAATTATTTGGTGAACCAGCAATAGTTTCAGCAGATGCAGGATTAAATAGGTTTATATTACAAAATGAAGGGAAATTATTTGAGTGTAGTTATCCTAGAAGCATTGGTGGAATACTAGGAAAATGGTCTATGTTGGTTTTGGTTGGTGACATGCATAGAGAT…
TfCYP92A160	fenugreek_seedpot_TRINITY_DN22406_c0_g1_TPM=9.02	CYP92A29_Medicago_truncatula_Medtr8g020940.1	94.35	MSPVQLLELPSWVTLITSFAILLLFSRRLRGRGKYNLPPGPKPWPIIGNLNLIGSLPHQSLHGLTQKYGPIMHLWFGSKPVIVGSTVELAKSFLKTHDATLAGRPKFSAGKYTTYNYSDITWSQYGPYWRQARRMCLLELFSAKRLESYEYIRKQELHAFLHELFNSKNKTILLKDHLSTLSLNVISRMVLGKKYLEKTENNIISPDEFKKMLDELFLLNGILNIGDFIPWIHFLDLQGYVKRMKALSKKFDRFMEHVLEEHIERRKNVKDYVAKDMVDVLLQLAEDPNLEVKLERHGVKAFTQDLIAGGTESSAVTVEWAISELVRKPEIFKKATEELDRVIGKDRWVEEKDIANLPYVYAIAKETMRLHPVAPFLVPREAREDCNVDGYDIPKGTIV…	ATGTCGCCAGTACAACTATTGGAACTTCCTAGTTGGGTCACATTGATTACATCTTTTGCCATCCTCCTCCTCTTCAGCCGCCGTCTCCGCGGCCGCGGCAAATACAATCTACCACCAGGCCCAAAACCATGGCCCATAATTGGAAATCTCAACCTTATTGGATCCCTCCCTCACCAATCCCTTCATGGGCTCACTCAAAAATATGGACCCATCATGCATCTATGGTTCGGCTCCAAACCCGTCATTGTGGGCTCAACTGTAGAATTAGCCAAATCATTCCTCAAAACCCATGATGCTACCCTTGCCGGCCGACCCAAATTCTCGGCCGGCAAATACACAACTTATAACTACTCCGACATAACTTGGTCCCAATATGGTCCATATTGGCGCCAAGCCCGT…
TfCYP93A140	fenugreek_seedpot_TRINITY_DN22802_c2_g4_TPM=39.70	CYP93A74_Medicago_truncatula_Mt4.0v1	84.39	MVEMQYYIQLSFLWLLSSIAVRAIITRKKKNHLTPPCPPSLPIIGHLHLISKLPHQSFYKLSTHYGPIMQLFLGSKRCVVTSSPDIAKEFLKTNETFFSNRFTNSAVQYLSYGLKGFLFAPYGDYWKFVKKLCMSELLGKRTLDQFLPLRQQETLRFLRLLQKKGETGKVVDVGGELLTLSNSVITRMTISKTTCSEIDIEVEEIREMVKDIVELGGKFNVSDFIWVCKYLNFQGVNKRLKGTMERIDTMLERVIREHEEKRKEMGEGAHVRDILDILLEIHEDESYEITLTRENIKALILDIFMAGTDTSAITIEWALAELINNPHVMEKARQEIDSVTENSRLIQESDLPKLLYLHAIVKETLRIHPTIPVIVKEASESCFVCGYDIPAKTILFVDL…	ATGGTTGAAATGCAATATTATATCCAACTTTCCTTCCTTTGGCTCCTCTCATCAATAGCAGTTCGAGCCATAATAACAAGAAAGAAGAAGAACCATCTTACTCCACCATGCCCTCCATCATTACCTATCATTGGACACCTTCACCTTATTTCTAAATTACCTCACCAAAGTTTTTACAAACTCTCAACACACTATGGTCCTATAATGCAACTTTTTCTTGGCTCTAAGCGATGTGTAGTAACTTCAAGTCCAGATATCGCAAAGGAGTTTCTTAAAACCAATGAAACTTTCTTCTCCAACCGTTTTACAAATTCTGCAGTTCAATACCTATCATATGGCTTAAAGGGTTTCTTGTTTGCACCTTATGGTGACTATTGGAAATTCGTTAAGAAATTGTGC…
TfCYP93E1	fenugreek_seedpot_TRINITY_DN30920_c0_g1_TPM=25.98	CYP93E2_Medicago_truncatula_Medtr7g056103.1	95.71	MLEIQGYLVLFLLWFISTIFIRSLFKKSECYKLPPGPPISFPILGHAPYLRSLLHTSLYKLSNRYGPLMHIMLGSQHVIVASTAESAKQILKTCEESFSNRPIMIASENLTYGAADYFFIPYGNYWRFLKKLCMTELLSGKTLEHFVNIREDEIKCFMGTLLEISKNGKPIEMRHELIRHTNNIISRMTMGKKSSGMNDEVGQLRKVIREIGELLGAFNLGDIIGFMRPLDLQGFGKRNKDTHHKMDVMMEKVLKEHEEARAKEGHGSDRKKDLFDILLNLIEADDGAESKLTRESAKAFALDMFIAGTNGPASVLEWALAELIRNPHCFKKAREEIDSVVGKERLFKESDLPNLPYLQAVVKETLRMHPPTPIFAREATRNCQVDGYDIPAYSKIFIS…	ATGCTAGAAATTCAAGGCTACTTAGTATTATTCCTTTTATGGTTCATTTCAACTATTTTCATTAGGTCACTTTTCAAAAAATCTGAATGTTACAAACTTCCACCTGGACCTCCAATTTCATTTCCAATCTTAGGACATGCACCTTATCTTAGGTCACTCCTTCATACATCACTTTACAAACTTTCAAATCGTTATGGTCCTTTAATGCATATTATGCTTGGTTCACAACATGTCATAGTTGCATCAACTGCTGAAAGTGCTAAACAAATTTTAAAGACATGTGAAGAGTCATTTAGCAATAGACCTATTATGATTGCAAGTGAGAATTTAACATATGGTGCTGCTGATTATTTTTTTATACCATATGGAAATTATTGGAGGTTTCTTAAGAAGCTCTGC…
TfCYP94A87	fenugreek_seedpot_TRINITY_DN22171_c2_g4_TPM=47.89	CYP94A3	81.64	MELQTLVSLFLFFAALLWFLSIATNKQSKFPKTPSSTTAIPKAYPIFGSAFSFSANFHHRIQWISDILQTIPSSTFVFHRAFGSRQVFTANPAVVQHILKTNFPCYRKGLILHRAVGDFLGDGIFNSDGQNWKFQRQISSHEFNNKSLRKFIETVVDVELNDRLLPILSKASENKTTLSNFQDILQRFTFDNICIIAFGFDPEYLLPSLPETAFAKAFNDSTRISSVRFYAAIPLIWKVKKILNMGTERRLKEAVAEVRGLATRIVREKKKELKEKVSLESFDLLSRFLSSGHSDEAFVIDIVISFILAGRDTTSAALTWFFWLLSKHSHVENEILKEITGKSETVSYDEVKDMVYTHAALCESMRLYPPVPVDTKEAAYDDVLPDGTMVKKGWRVAYH…	ATGGAACTCCAAACATTGGTTTCATTGTTCCTTTTCTTTGCAGCACTCCTTTGGTTCTTATCCATAGCCACAAATAAACAATCCAAATTCCCCAAAACACCCTCCTCCACCACCGCCATTCCAAAAGCTTATCCTATATTCGGTTCTGCTTTCTCTTTTTCCGCCAACTTCCACCACCGCATACAATGGATCTCCGACATCCTCCAAACCATCCCTTCCTCCACCTTTGTCTTCCACCGCGCCTTCGGCTCCCGCCAAGTCTTCACGGCAAATCCCGCCGTTGTCCAACACATTCTCAAAACCAACTTCCCTTGCTACCGCAAAGGTCTCATACTTCACCGAGCCGTCGGCGATTTTCTCGGTGACGGCATCTTCAACTCTGACGGTCAAAACTGGAAG…
TfCYP94A88	fenugreek_paris_leaf_TRINITY_DN6149_c0_g1_TPM=58.33	CYP94A52_Medicago_truncatula_Medtr7g096340.1	91.65	MFETFLPYLLPLLLLILPILFFLIKPNHKSSTQNNITIPKSYPLIGSYLSIRNVGNRRIQWLSDIVQIAPSATFNLNRPLGTRQIITGNPSTVQHILKNQFSNYQKGSIFTKTLSDFLGTGIFNTNGESWKFQRQVASHEFNTKSLRNFVEHVVDTELTNRLIPILGSSTQTKQILDFQDILQRFTFDNICKIAFGFDPEYLTPSTNRTKFAQAFEDATEISSKRFRLPLPVIWKMKKLFNIGSEKRLREAVTEIREFANKIVREKKQELKENNSLHTQDMLSRFLSSGHSEEDFVTDIVISFILAGKDTTSAALTWFFWLLWKNPRVEEEILKEINEKSDSLNYDQVKTMVYTHAALSESMRLYPPVPMDSKEAINNDLLPDGTFVKKGTMVTYHVYA…	ATGTTTGAAACATTTCTTCCATATCTCTTACCTCTTCTCTTGTTAATCCTTCCCATACTCTTCTTCTTAATAAAACCAAACCATAAATCTTCAACCCAAAACAATATCACAATCCCAAAATCATACCCTCTAATTGGTTCCTATTTATCCATCAGAAACGTCGGAAACCGCCGTATCCAATGGCTCTCCGACATCGTCCAAATCGCTCCCTCCGCCACTTTCAACCTCAACCGTCCCTTAGGCACCCGCCAAATTATCACCGGAAACCCATCCACCGTTCAACACATCCTCAAAAACCAATTTTCTAATTACCAAAAAGGCTCAATCTTCACCAAAACCCTCTCTGATTTCTTAGGCACCGGAATCTTCAACACAAACGGTGAAAGCTGGAAGTTTCAA…
TfCYP96A151	fenugreek_flower_TRINITY_DN19888_c0_g1_TPM=183.02	CYP96A91_Medicago_truncatula_Medtr6g004670.1	89.74	MAMFGFTTIVCALFSFLCIIFQIHRRRCCKYPILIDYIFLGMLPPLLWNLWHIHDFITCELKKQHRGSGEFMGPWFTKMNYFITCDPINVHHMMSKCFDNYVKGQEFHEIFEAFGDGIFNTDSKTWKYNRSLFHSIFKHRDFELFQEKIIQNKLEKNLIPMLDHVQQQGSVVDLQDVFNRFTFDNICSVVLGCDPNCLSIDFPDVACEKAFDQIEECIFYRHVMPRSVWKLQKLLQVGQEKNMTKASKEFDQFIYANIESKRVELRKGIKNIEMGDLLTTLMNEEEMGSHVVQHDDKFLRDAAFNLFVAGRDTITSALTWLFYLVATHPLVEAKILEEIKENFGTINIDQNKLRVDEVKKLVYLHGAICEAIRLFPPIPFERKKAIKGDVLPSGHIINP…	ATGGCCATGTTTGGTTTTACAACAATAGTTTGTGCACTCTTTTCCTTCTTATGCATCATTTTCCAAATCCATAGAAGAAGATGTTGCAAATACCCCATCTTGATAGATTATATTTTTCTAGGCATGTTACCACCACTCCTTTGGAACTTGTGGCATATTCATGATTTCATAACTTGTGAATTAAAAAAACAACATAGAGGTAGTGGTGAGTTCATGGGACCTTGGTTTACCAAAATGAATTATTTCATCACTTGTGACCCCATCAATGTGCATCACATGATGAGCAAGTGTTTTGACAATTATGTGAAGGGTCAAGAATTTCATGAGATTTTTGAAGCCTTTGGAGATGGAATATTCAACACTGATTCAAAGACATGGAAATACAATAGGTCTCTTTTT…
TfCYP704G23	fenugreek_seedpot_TRINITY_DN17587_c0_g1_TPM=20.25	CYP704G6_Medicago_truncatula_Medtr8g035760.1	92.2	MPLASIMDFLSNPYIFAALSASLTLLIVQFMLRKLNKSNTMNQKKKYHPIAGTVFNQMMNFNRLHHYMTDLARKYKTYRLLNPFRNEVYTAEPRNVEYILKTNFDNYGKGLYNYQNLKDLLGDGIFTVDGEKWREQRKISSHEFSTKMLRDFSTFIFRKNAVKVANIVSEAATSNSKLEIQDLLMKSTLDSIFQVAFGTELDSMCGSSEEGKNFANSFDTASELTLYRYVDVFWKIKKFLNIGSEATLRKNTEVLNEFVIKLINTRIQQMMNSKGDSIRKSGDILSRFLQVKEYDTTYLRDIILNFVIAGKDTTAATLSWFMYMLCKYPTVQEKAAEEVREATNTKTISSCTEFVSCVTDEAIEKMNYLHATLTETLRLYPAVPVDAKICFSDDTLPDG…	ATGCCATTAGCATCCATCATGGATTTTCTATCAAATCCTTATATTTTTGCAGCTTTGTCTGCATCTTTAACTCTTTTGATAGTTCAATTTATGTTGAGAAAATTGAACAAAAGCAATACCATGAATCAGAAGAAGAAATATCATCCTATTGCTGGCACTGTATTCAATCAGATGATGAACTTCAACAGGTTGCATCATTATATGACTGATCTTGCAAGGAAGTACAAGACATACAGGTTGCTTAATCCTTTCAGAAATGAAGTTTATACAGCTGAACCAAGAAATGTTGAGTATATACTCAAAACCAATTTTGATAATTATGGAAAGGGGTTGTACAACTACCAAAACTTGAAGGATTTACTAGGAGACGGAATTTTCACCGTTGATGGCGAGAAATGG…
TfCYP706A21	fenugreek_seedpot_TRINITY_DN11654_c0_g1_TPM=14.07	CYP706A12_Medicago_truncatula_Medtr4g102280.1	94.24	MVSLSLFQNTNLKNWYNGDTTTLIIALLTISTITWYIYIFFFKSKTQNLPPGPLGLPIFGNLLSLDPELHTYFAGLAQAHGPVYKLWLGSKLGIVLTSPSTAREVLKDHDTVFANRDVPAAGRAATYGGSDIVWSPYGPQWRMLRKICVVKMLSNTTLDSVYELRRGEVRKTVGYIHDRVGSTVNVGEQVFLTVLNVITNMMWGAGVEGEERESLGAEFREAVAEMVQLLGKPNLSDFFPGLARFDLQGVVKDMNALVPRFDGIFEKMIGERLKNEIEGKENNGSKDFLQFLLNLKEEGDSKTPFTSTHVKALLMDMVVGGSDTSSNTIEFVMAEMMNKPEVMRKVQEELETVVGNDNLVEESDIHKLPYLHAVMKETLRLHPALPLLVPHCPSETTNI…	ATGGTTTCACTTTCTTTGTTCCAAAACACCAACCTCAAGAATTGGTACAACGGTGACACCACAACACTCATCATAGCACTCTTAACAATTTCCACAATCACTTGGTACATATATATCTTCTTCTTCAAATCTAAAACCCAAAACTTACCACCAGGCCCATTGGGCTTACCTATTTTCGGCAACCTTCTATCACTCGACCCAGAGCTTCACACTTACTTCGCCGGGCTAGCCCAAGCCCACGGCCCAGTTTACAAGCTCTGGCTCGGAAGCAAACTCGGTATTGTTTTAACTTCACCTTCCACAGCACGCGAAGTTCTAAAAGACCATGACACCGTTTTCGCCAACCGTGACGTCCCGGCCGCTGGTAGAGCCGCCACGTACGGCGGCTCTGATATTGTA…
TfCYP714E42	fenugreek_seedpot_TRINITY_DN19913_c0_g1_TPM=5.16	CYP714E1_Medicago_truncatula_Medtr7g055793.1	88.55	MSMVVEVVVALGAVLVSLIHFLYVLVLRPRSLRSKLHRQEIHGPSPHFYFGNIQEMKTLLLQKQTQVKQNKQEQEEGATVSISHNWTSNLFPHIHKWRNQYGPTYLYSTGSIQWLLVTDVELVKEILLSTSFNLGKPSYLSRDMGPLLGQGIVSSSGLIWSHQRKIIAPELYLDKVKAMVDRVYDSTNIMLRSWESRIERDGVVSEIEVDEDLRSLSADIIARVCFGSNYVEGKEIFTKLRDLLKLLSKIYVGIPGFRYLPNKINRQIWRLEKEINSSISKLVKQRQEEVHEQDLLQMILEGAKNCDGSDGFLSNSIARNRFIIDNCKTIFFAGHDTTAITASWCLMLLAAHQDWQDRARAEVLEVCGNGIPDASILRTMKTLTMVIQETLRLYSPAVF…	ATGAGCATGGTTGTTGAAGTTGTGGTGGCTCTTGGAGCAGTTTTGGTTTCATTGATCCATTTTTTGTATGTTTTGGTTTTGAGACCAAGATCACTAAGATCAAAGCTTCATAGGCAAGAGATTCATGGACCTTCTCCTCACTTCTACTTTGGTAACATCCAAGAAATGAAAACCCTTTTACTCCAAAAACAAACACAAGTCAAACAAAACAAACAAGAACAAGAAGAAGGTGCTACTGTTTCTATATCTCATAATTGGACTTCAAATTTGTTCCCTCACATTCACAAGTGGAGAAACCAATATGGTCCAACATATTTGTATTCTACTGGGAGTATACAATGGTTATTGGTGACAGATGTGGAGCTGGTGAAGGAAATCCTATTAAGCACCTCTTTCAAT…
TfCYP714E43	fenugreek_seedpot_TRINITY_DN22571_c1_g2_TPM=32.09	CYP714E23_Medicago_truncatula_Medtr8g008530.1	89.23	MEIGDISRMKVVLGAILVILVHIFHILVLRPRSLRAKLQKQGINGPSPHFYFGNIPEMKSLLLQAHNNKVSTTSISHNWLSTVFPHILKWKKQYGPIYLFSTGSIQWLMVTDIDMVKEIVLNTSLILGKPSFLSKDNRPLLGQGILSSSGPFWAHQRKIIAPELYLDKMKAKVSMIVDSTNILLRSWETKLEKDGVSEIKVDQDLRNLSADIIARACFGSNYVEGREIFTKLRELQNIICKIFAGIPGFRYLPNKSNRQMWRLEKEINSKISKLIKQRQIDAHDEQDLLQMILDSAKKCESGDNFLPNSISRDRFVIDNCKNIFFAGYETTAITTSWCLMLLATHPDWQDRLRAEVLKFCGNDGNNIDASILKNMKTLTMVIQETLRLYPPSASVVRAA…	ATGGAAATTGGTGATATAAGCAGAATGAAGGTGGTGTTAGGAGCAATTTTGGTGATTTTGGTTCATATTTTCCATATTTTGGTGTTGAGGCCAAGATCCCTTAGAGCAAAGCTTCAAAAACAGGGCATTAATGGTCCTTCACCTCACTTTTACTTTGGCAACATCCCAGAAATGAAGAGTCTTTTACTTCAAGCTCACAACAACAAAGTTTCAACAACATCAATTTCTCATAATTGGCTTTCAACGGTTTTCCCTCACATTCTCAAGTGGAAAAAGCAATACGGTCCCATATACTTGTTTTCTACTGGGAGTATACAGTGGTTAATGGTGACAGACATAGATATGGTGAAGGAAATTGTTTTGAACACCTCTTTGATTTTAGGGAAGCCTTCTTTTTTG…
TfCYP714H7	fenugreek_seedpot_TRINITY_DN18523_c0_g1_TPM=5.54	CYP714H6_Medicago_truncatula_Medtr2g061200.1	85.79	MEFEYQWLSSENVMKKLCWTIGLMVITSVIILLEKVWLKPRRIRSVLEKQGIKGPKPSFPFGNVSEMQQLRPQPPASADSSEEWAYSLFPYFHIWKQQFGSLFTYSTGIKQHMYVEKGELIKDMSVYMSPDLGRVEYLNKELDPMLGDGILRANGKSWLFQRNLIMAELFVSKIKTMLGYMEGSALEVVKKWERCISESKEGIIEIEIDNDLKILSEDIISKACFGGDYQQGKPIFERLAAIQAKLSKTSTLLGFLNLSFLPNKERREMWRLKKEVDVLIMNIVRDREIQNEKNNNNEKPNDLLQKIIEGVANEKLLNASGKGTLKAGYDMNQLIIDICKNIYFSGSETTALSVVWAMYLLAVYPEWQQRIRTEISETFGNNSPPSFTDMSKLQQMKTL…	ATGGAATTTGAATACCAATGGTTGAGTTCAGAGAATGTAATGAAAAAATTATGTTGGACAATAGGGTTGATGGTGATAACCAGTGTTATAATATTGTTAGAGAAAGTGTGGTTAAAGCCAAGAAGGATTCGATCAGTGCTTGAAAAACAAGGTATCAAAGGACCAAAACCTTCTTTTCCCTTTGGCAATGTTTCTGAGATGCAACAGCTTCGTCCCCAACCTCCTGCATCTGCTGATTCATCTGAGGAATGGGCTTATTCCTTATTTCCATATTTTCACATATGGAAACAACAGTTTGGCTCATTGTTTACGTACTCCACTGGAATCAAGCAACACATGTATGTGGAGAAGGGTGAATTAATAAAGGATATGAGCGTTTATATGTCCCCCGATCTAGGT…
TfCYP736A227	fenugreek_seedpot_TRINITY_DN22117_c0_g3_TPM=10.51	CYP736A135_Medicago_truncatula_Medtr5g070700.1	85.02	MSFATSTILAFLLFTFTFTYLLFKLFLHDPKQNTINHKKPPGPPTLPIIGNLHLLGKLPHRTLQSLSKKYGSIISLQLGQVPTIVISSSKAAEPFLKTHDIVFASRPKIQGSELMSHGSKGLAFSAYGPYWRSVRKICTFKLFSASKVEMFGPIRKEKLDVLVKSLEKDALVGKVVNVSEVVENLIEDIVYKMMFGRSKYEQFDLKKLVQEVMTLFGAFNLTDYVPWLSIFDLQGFTRAFKKISKDLDEVLEMIILEHEQTTNIDKTHHKDFVDILLSSMHQTIDDEGEQNLVIDRTNIKAILMDVIVAAIDTSATVIEWALSELLRHPRVMKILQDELQNEVGNNRMVQENDLKKFRYLDMVVDETLRLYPVAPLLLPRECRQSITIDGYFIEEKTRV…	ATGTCTTTTGCAACATCAACAATACTTGCTTTTCTTCTCTTCACTTTCACGTTCACATACCTTTTATTCAAACTCTTCTTACATGATCCAAAACAAAATACCATAAACCATAAAAAGCCACCAGGTCCACCAACACTACCAATAATTGGAAACCTTCACCTATTAGGTAAACTTCCACATAGAACACTTCAATCACTCTCCAAAAAATATGGTTCAATCATATCCTTACAACTTGGTCAAGTTCCAACTATTGTCATTTCTTCTTCAAAAGCTGCAGAACCATTTCTCAAAACCCATGACATCGTTTTTGCAAGCCGACCAAAGATTCAAGGATCTGAGCTCATGTCTCATGGTTCCAAAGGGTTGGCTTTTTCTGCGTATGGTCCTTACTGGCGTAGT…
PpCYP71AD8	paris_leaf_TRINITY_DN63687_c1_g1_i3_TPM_30.92	CYP71AD5_XM_008812703	63.81	MSPTAMQCFFHPYFPPLLFLLPLFLLITIIRIYSNKTNLPPSPPKLPLIGNLHQLGRLPHRSLRDLSEKHGDLMLLYLGRVPTLVASSAEMAREIMKTHDLTFANRPPIKTIRVIHSEGMGMGFVPYGEHWRQMRKLTITRLLSTKMVQSFQLAREEEVELMIDKILSRSSSMVDMSDVLYSFTNDVICRVVSGKFFRKEGRNNMFRRLIEEYHVLLGKFHVEDFLPWLSWLDVFFGLNSRAERNSKEWDDVLEETIRDHAERARGNEHEGDHFVDVLLSLQKNPDMGYILNKGNMKALLIDMFAAGTDTSYVLLEWAMAELLQKPKAMKKLRDEAQRISNGKLVIREENLHEMSYLKAVVKEVLRLHPPAPLLLPHESREECEIQGYKIPKGARVIIN…	ATGTCTCCAACAGCCATGCAATGCTTCTTCCACCCATACTTTCCCCCTCTTCTCTTCTTGCTCCCTCTCTTTCTACTGATCACTATAATAAGAATCTACTCTAATAAGACCAATCTCCCTCCATCGCCTCCAAAGCTTCCATTAATCGGGAATCTCCATCAGCTCGGTCGACTACCTCACCGCTCTCTCCGTGACCTCTCAGAGAAGCATGGGGACCTCATGCTTCTCTACTTAGGTCGCGTACCGACTCTGGTGGCCTCGTCTGCAGAGATGGCCCGTGAGATCATGAAAACTCATGATCTCACCTTCGCCAATCGGCCTCCCATAAAGACCATCAGGGTAATACATTCTGAAGGCATGGGTATGGGCTTCGTACCCTACGGCGAGCACTGGAGGCAA…
PpCYP71AD9	paris_leaf_TRINITY_DN63687_c0_g1_i1_TPM_25.34	CYP71AD5_XM_008812703	62.26	MSPTTIQAIQCFFHPFFLPLLFVFPLFLLITIKRRLSTKTNLPPSPPKLPIIGNLHQLGSLPHRSLRDLSGKHGSLMVLHLGSIPTLVASSADEAREIMKTHDLTFASRPPSKAAKLLFYGAMDIGFAPYGEHWREMRKLTVTHLFSTKMVQSFRVAREEEVGFLIHQISSRSSSTVDMSEVLYYFSNNIICRAVCGKSFRKEGRNETFKRLIAENTAFLVKFQILDYHPWLSWLDVLFGLHARAERIHKKWDDLFEEIFSDHADRSWGNEGKAEDFVDVLLSLEKNQGMDYVLTKNYMKALLMDMFAAGTDTSYIFLEWAMAELLRHPEAMKKLQDEAREISGGKFIIQEENLSEMTYLKAVVKEVLRLYPPGPLLLPHESMEECEIQGYKIPKRTRV…	ATGTCTCCAACAACCATTCAAGCCATCCAATGCTTCTTCCATCCATTCTTTCTCCCTCTTCTCTTCGTGTTCCCTCTCTTTCTACTGATTACTATAAAAAGAAGGTTGTCTACCAAGACCAATCTACCTCCATCCCCACCCAAGCTTCCCATAATTGGTAACCTCCACCAGCTTGGCTCGCTCCCCCACCGCTCCCTTCGTGACCTCTCGGGGAAGCATGGGAGCCTCATGGTTCTCCACTTGGGTAGCATACCAACGCTTGTGGCCTCATCTGCTGATGAGGCTCGTGAGATCATGAAGACTCATGATCTCACCTTCGCCAGCCGCCCTCCCTCCAAAGCCGCCAAGCTCCTGTTCTATGGAGCCATGGATATAGGCTTCGCACCCTATGGTGAGCAT…
PpCYP71AQ18	paris_root_TRINITY_DN37115_c0_g3_i1_TPM_13.05	CYP71AQ16_Musa_acuminata_(banana,_monocot,_Zingiberales)	55.86	MNPQDSLLLFRDLHQHAALIEYIGLIALSFTLYKLWPCKSKKPNLPPSPPKLPVIGNLHQLGSFPHRNLRTLSDKYGPLMLFHIGRVPTIIVSSATMAQEVMKTHDLSFSSRPSSSMFSTFSYNYKDVALAPYGEYWRQARRICVLHLLSPKRVQSFRHVREEEIAVMVEKIRSSSDSGPIDLSEIMNKLTNDIICRVALGRKYSSKEGGGSRVRELSGELVALMGEFPVGDFIPGFSWVDRWRGLDARVRKNFKEFDTFINKVVEDHIHGERSHDGEDFVDVLLSLDVEGSDGTTDFSLSRESIMALILDMFVAGTDTTFTALEWIMAELMRHPESMKRVQEEVRSVEVIKEEDLDNMRYLKAVIKETLRLHSPVPLLIPRESTEDVRLCGYDIPAKT…	ATGAACCCTCAAGATTCCTTGCTACTGTTTCGAGATCTCCATCAACATGCTGCTCTCATTGAATACATCGGCCTCATTGCCTTGTCATTCACTCTCTACAAGCTTTGGCCCTGCAAATCCAAGAAACCGAACCTACCGCCTTCTCCTCCAAAGCTCCCGGTGATCGGAAACCTCCACCAGCTCGGTTCCTTCCCTCACCGCAACCTCCGAACCCTCTCCGACAAGTATGGCCCGCTGATGCTCTTCCACATTGGTCGCGTCCCCACAATCATCGTCTCGTCTGCCACAATGGCACAAGAGGTGATGAAGACCCACGACCTTTCCTTCTCGAGCCGGCCCTCGTCTAGCATGTTTAGCACATTTTCCTACAACTACAAAGACGTCGCCCTTGCGCCCTAT…
PpCYP71DC3	paris_leaf_TRINITY_DN17912_c0_g2_i1_TPM_58.69	CYP71DC1_Musa_acuminata_(banana,_monocot,_Zingiberales)	58.32	MSLFILHHLYQYMKLSSLTFLAVALLLFTILTLYFVPRVGRSSSKRTRLPPSPSKLPYVGNLHQLGSLPHRSLRTLSDKHGPLMLLQMGRALLLVVSSPDMAQEVMKTQDHIFANRPSLMVPKKILYDGRDIAFAPYGEHWRHARKISVLHLLSSRRVRSYRPLREKEVAFMIERIGRSSSPVLMDVSETLNSLAKDVISRVALGKCSREARWNNDISCLIEESSRMMGTFHWGDYFPSLAWLSTGLDERVKAVTARIQVIMNEIIEDHINHPSREEDCENYDFVDILLALEKDPNADLSWDKESIKAIIMDIFGAGTDSTYITMEWVMAELLRNSKVMKKLQDEITKITGGRRTMIREEELMEMNYLKAVIKESLRLHPPGALLVPRELMQDTKIQGY…	ATGTCCCTCTTCATTCTCCATCATCTATATCAATACATGAAACTCTCTTCTCTCACATTCCTTGCGGTAGCCCTTCTTCTCTTCACCATCCTCACCCTCTACTTTGTACCAAGAGTCGGGAGATCATCCTCTAAGAGAACCCGTCTTCCACCTTCGCCATCAAAGCTCCCCTATGTAGGCAATCTCCACCAACTGGGTTCCCTCCCTCACCGCTCACTCCGTACCCTTTCCGACAAGCATGGCCCCCTCATGCTCCTCCAGATGGGTCGAGCATTGTTGCTCGTCGTCTCATCCCCTGACATGGCCCAAGAGGTCATGAAGACTCAAGACCACATCTTCGCCAACCGGCCTTCGCTCATGGTTCCCAAAAAAATTCTCTATGATGGTCGTGATATAGCC…
PpCYP71EJ1	paris_fruit_TRINITY_DN52311_c1_g1_i2_TPM_8.29	CYP71CW4_Musa_acuminata_(banana,_monocot,_Zingiberales)	51.39	MELQLPFSLLLTIFFLLTIALLTTMIKKRMTPDSSGPPSRHLPGPWKLPVIGAIHHLLGGVPHRKLRDLARHHGPVILMRLGQVDHLVVSSPEAAEAIMKTHDLNLASRPQIAIGKFLCYNFTDIALAPYGAYWRQMRKICALELLSAKQVKSFRPTREEEMANMTKHISLSANKPINLSERLVSMTSAVISRAAFGDSCRHQQSFVLSVREVSLLAASFNVADLFPSLKFIDVASGLRFRFWRTHRKIDRIFDEIIKEHRAKDDVGKPKGEDLVGVLLRVKDKGELEIPITDDNIKAVILDMFTAGTETSSGVLEWAMAELMKNPEAMIKAQKEVRDALKGKGKVEESDLADLDFLKLVIKETLRLHPPVPLLLPRVCMGTCPILGHEIAAGTRVIVN…	ATGGAGCTGCAACTCCCTTTCTCGTTGTTGCTCACCATCTTCTTCCTCCTCACGATAGCACTCCTGACGACGATGATCAAGAAGAGGATGACACCCGACAGCTCAGGGCCTCCATCCCGCCACCTTCCCGGCCCATGGAAGCTCCCCGTCATCGGAGCCATCCACCACTTGCTGGGAGGGGTCCCCCACCGCAAACTACGCGACCTCGCACGACACCACGGCCCCGTCATACTCATGAGGCTCGGCCAGGTCGACCACCTAGTCGTCTCCTCCCCCGAAGCCGCCGAGGCCATCATGAAGACCCACGACCTCAACCTCGCCTCCCGTCCTCAGATCGCCATCGGGAAGTTCTTGTGCTACAACTTCACTGACATCGCCCTCGCACCGTACGGTGCCTAC…
PpCYP71EK1	paris_fruit_TRINITY_DN36082_c0_g2_i1_TPM_65.20	CYP71DT1_RDYY-2011354-Cyanastrum_cordifolium	50.53	MELFYLLWFLPFLLIFSLLHGRSRCLNLPPGPLALPIVGNLLQLGSLPHHSLRNLSATYGPIMYLKLGELSTIVVSSPEIAIEILKTQDLNFCTRPPLNALRKIYYGGKDMLFSPYNASWRQARRICMSELFSPSKIESFSPIREEEVGSLVSIIRQRSTAEEMVNLSEMLLCLLNNIICREAFGRRLGSESRVDDLLREFTGLMGPFNIGEFFPSMEWINVLTGLHGRVKKNFAAIDALFNRAINACSSYELNRDCILSVLLELQNDPTLETPLTKDHVKAILLDLFLAGTETSTTTLEWAMAELIRNPRIMAKAQAEIRSMVGPKERVEEGDLHQLHYLKQVTKEALRLHPPGTFLLPRCSRRDCIVGGYHIPADTTVLVNAWAIGREPHAWDRPEE…	ATGGAGCTCTTCTATCTCCTATGGTTTCTCCCTTTCCTCCTTATATTCTCTCTTCTCCATGGAAGATCCCGGTGCCTCAACCTCCCGCCAGGACCGCTGGCCCTTCCGATTGTCGGAAACCTACTCCAGCTCGGTAGTCTCCCGCACCACTCCCTACGGAACCTCTCGGCCACCTATGGCCCCATCATGTACCTCAAGCTAGGCGAACTCTCGACCATTGTAGTCTCATCTCCAGAGATTGCCATAGAGATCCTCAAGACCCAAGACCTAAACTTCTGTACGAGGCCGCCTCTCAACGCATTGAGGAAGATTTACTATGGTGGTAAAGACATGTTGTTCAGCCCATACAACGCGTCCTGGCGGCAGGCTAGGAGGATCTGCATGTCAGAGTTGTTCAGC…
PpCYP72A614	paris_root_TRINITY_DN34768_c1_g2_i2_TPM_21.39	CYP72A536_Musa_acuminata_(banana,_monocot,_Zingiberales)	57.69	MLFSVSSEGLWSVAWAAAAMAAVAWGWRAAEWLWLRPRRLEHELREQGLRGTPYRLLNRYLRDEKHLQMESSSNPIAPFSHCIAPSVSPYGKISFTWSGTNPRVTIVDPELTREILLNIDFDKPEMDPLFTTGVAGQKGDKWALHRKIVNPAFHPEKLKRMLPAFYTCCEELVNRWDELVDSKGSCELDVWPELQSFTADVISRTAFGSSYREGRRLFQLQAEQAKLLVESFQSLDIPGHRFFPTRKNYRRRKIYEEVRAIILSMIEQRQRAVRNGEGVNDDLLGLLMESNSRHMEEHGDSMSVGLTTDEVIDECKLFYFAGHETSSVLLAWTMILLSMHPDWQMRAREEVMLIFGGNKPNFVGLNRLKVVSMILNEVLRLYPPGVLMFRTTYKEMKLG…	ATGCTGTTCTCTGTATCCAGTGAGGGGCTGTGGAGCGTAGCGTGGGCGGCGGCGGCCATGGCGGCGGTTGCCTGGGGTTGGAGGGCAGCGGAATGGTTGTGGCTGAGGCCGCGGCGGCTCGAACACGAGCTGAGGGAGCAGGGCCTCCGCGGTACACCATACCGCCTCTTGAACCGCTACCTCAGAGACGAGAAGCACCTCCAAATGGAATCTTCGTCGAACCCCATCGCCCCTTTCTCTCACTGCATCGCCCCTAGCGTTTCCCCATACGGTAAGATATCATTCACTTGGTCTGGCACCAATCCTAGAGTGACAATTGTGGATCCTGAGCTGACAAGGGAGATTCTTTTGAACATCGATTTTGATAAACCAGAGATGGACCCCTTGTTTACTACCGGA…
PpCYP72A615	paris_leaf_TRINITY_DN66225_c0_g1_i4_TPM_25.48	CYP72A536_Musa_acuminata_(banana,_monocot,_Zingiberales)	63.08	MGFSVSSEALWSIVWAAAAVAAVAWGWRAAVWLWLRPQRLERALRAQGLRGTPYRLLNSDLREETRLQMESLSNPIAPFSHCIAPRVSPFFHLAMNQYGKISFTWSGPNPRVAIMDPELIREILLNKFSHFEKPEIGPLGTLLAKGVAGQKGEKWVQHRRIINPAFHLEKLKLMLPAFSTCCEELINKWDELVGSKGSCELDVWPELQSFTADVISRTAFGSSYREGRRIFQLQAEQAKLLVDALQFVHIPGYRFFPTRKSYRRREIYKEVRAIILSMIEQRERDVRNGEGINDDLLGLLMESNSRHMEEDGDSMSIGLTTDEVIDECKLFYFAGHETSSVLLTWTMILLSMHPDWQMRAREEVVLIFGGNKPNFDGLNRLKVVSMILNEVLRLYPPGI…	ATGGGTTTCTCTGTATCCAGCGAGGCGCTATGGAGCATAGTGTGGGCGGCGGCGGCCGTAGCGGCGGTGGCGTGGGGCTGGAGGGCGGCGGTGTGGTTGTGGCTGAGACCGCAGCGGCTCGAGCGCGCGTTGAGGGCGCAGGGCCTCCGCGGTACACCATATCGCCTCTTGAACAGCGACCTCAGAGAGGAGACGCGCCTCCAAATGGAATCTTTGTCGAACCCCATCGCCCCTTTCTCTCACTGCATCGCCCCTCGCGTTTCACCCTTCTTCCATCTCGCCATGAACCAATACGGTAAGATATCATTCACTTGGTCTGGCCCCAATCCCAGAGTGGCCATCATGGATCCTGAGCTGATAAGGGAGATTCTTTTGAACAAATTTAGTCATTTTGAGAAA…
PpCYP72A616	paris_stem_TRINITY_DN36247_c0_g2_i1_TPM_42.54	CYP72A537_Musa_acuminata_(banana,_monocot,_Zingiberales)	68.06	MDSRVLGALAALLAAAAAWVMRAAAEWLWWRPRRLERSLRSQGVDGNLYRFLNGDLKETVRLTKEARAQPISPPSHRFLHRINPLLLRAISHHGKFALTWIGPTPRVSIMDPELVREVLSNKFGHFAKPKAAPIVKLLATGLANYEGEKWVRHRRIINPAFHLEKLKRMLPAFFSCCSELIGRWESLVGCDESREVDVWPELQNLTGDVISRTAFGSSYAEGRRIFQLQSEQAELLIQAVQTVYIPGYRFLPTPKNIRRTKIDKEVRALLRSIIEKRENAMKMGDVHDDLLGLLMEYNLKESEHFNSKNIGMTTEDVIEECKLFYFAGQETTSVLLTWTMILLGMHPSWQDRAREEVSQVFGKNKPDFDGLSRLKTVTMILYEVLRLYPPIIFLTRRTY…	ATGGATTCACGGGTTTTAGGGGCGCTGGCGGCGCTGCTGGCGGCGGCGGCCGCGTGGGTTATGAGAGCGGCGGCCGAGTGGTTGTGGTGGCGGCCGCGTCGGCTGGAGCGTTCCCTCCGGTCGCAAGGAGTTGACGGAAATCTCTATCGTTTCCTCAATGGAGACTTGAAGGAGACGGTACGGCTCACCAAGGAAGCCCGGGCTCAACCCATCTCCCCACCATCTCACCGCTTCCTCCATCGTATCAACCCCCTCCTCCTACGCGCCATCTCCCATCACGGTAAATTTGCATTAACTTGGATAGGGCCCACTCCCCGAGTGAGCATTATGGACCCAGAGTTGGTACGAGAAGTTCTATCAAACAAGTTTGGTCATTTTGCGAAACCTAAGGCTGCCCCG…
PpCYP72A617	paris_stem_TRINITY_DN55034_c1_g1_i2_TPM_30.65	CYP72A544_Musa_acuminata_(banana,_monocot,_Zingiberales)	65.34	MVQKYGKTCFWWFGATPSLIICDPEMAKEVYLDRSGHFQKPPQNPHTKLLTQGVSSLEGEEWANRRRVLSPAFHIEKLKGMMPSFTNSCIDMIKRWEKSVGAKGSCELDVWIEFQDLTGDVISRAAFGSTYEEGKQIFELQKEHIVLVMEAAQSPYIPGFRFLPTAKKKRRMHVDKEIKTKLRETINKKLNSMNRGESGSDDLLGLLLQSVNLTDQDKHGITTDEVIEECKLFYFAGQETTSLCLTWTFVLLAMHQIWQQRARGEILQRCGKNTPDFESISQLKIVTMILYEVLRLYPPVPSLFRHTHEPTKLGGISLPAGIDLLLQTILIHHDQQLWGEDAEEFNPNRFSEGISKASLKGQHAFFPFGWGPRICLGQSFAMIEAKMALALILQHFSFE…	ATGGTGCAGAAATACGGCAAGACATGTTTCTGGTGGTTTGGAGCAACTCCAAGTTTGATCATATGCGATCCAGAGATGGCAAAGGAGGTTTATTTAGACAGATCGGGTCACTTCCAGAAGCCACCACAGAATCCCCACACCAAGCTCCTAACCCAAGGGGTCTCCAGCCTCGAAGGAGAAGAATGGGCCAACCGTCGAAGGGTTCTCTCGCCGGCTTTCCATATTGAGAAACTCAAGGGAATGATGCCTTCCTTCACAAATAGCTGCATTGATATGATAAAGAGATGGGAGAAGTCAGTCGGTGCGAAAGGATCATGCGAGCTGGATGTATGGATAGAATTCCAGGATCTAACAGGTGATGTCATCTCTCGCGCAGCATTCGGAAGCACCTACGAAGAA…
PpCYP76BM1	paris_leaf_TRINITY_DN64481_c1_g3_i2_TPM_11.46	CYP76F14	51.13	MKLLAQWSLLSWVIPLATIVLYILIQARVVRSTKRLPPGPWPHPIVGNLFSLGNNPHRSLAHLAKVYGPLMTLKLGRVTTIVISSPEMAREILHNRDQAFSSRSVPDAVRVDGYHEASTSWLPVSPPWKKLRKIYAVHLFAPRKMELNQGLRVDKARELVRYVDRQRGAPVDIGQAAFMTSLNLISNILFSVDVVDPVVVGDSGGLNFKAVVWGLMIEGGKPNLSDFFPWLAGLDLQGRRGRVRSLFKQMDGVFDELIAKRLQGSGTYNDFLDWLIKCQDKEDGLDVHGVIVKSFLKDIFVAGSEAGTNTVEWAMAELLGNPRSMTKAQSELISVIGDGNELEEPTILRLPYLKAVVKETLRLHPPLPFLLPHKAETDVELHGYIVPQNARVLVNVWAM…	ATGAAGCTACTAGCACAGTGGAGTCTACTGTCATGGGTCATCCCATTAGCCACCATAGTTCTCTATATTCTGATCCAAGCAAGAGTAGTGAGATCCACCAAAAGACTTCCACCCGGCCCTTGGCCGCACCCCATCGTCGGAAACCTGTTTTCTCTCGGTAACAACCCCCACCGCTCCCTCGCCCATCTTGCTAAAGTCTATGGACCTCTCATGACCCTCAAACTCGGCCGAGTCACAACCATCGTCATCTCCTCCCCTGAAATGGCCCGCGAAATCCTCCACAACAGGGACCAAGCCTTTTCTTCTCGCTCGGTCCCAGACGCGGTTCGAGTCGATGGCTACCACGAGGCGTCCACGTCATGGCTGCCCGTTTCGCCTCCGTGGAAGAAGCTCCGCAAG…
PpCYP76BM2	paris_stem_TRINITY_DN47452_c1_g2_i1_TPM_15.51	CYP76F58_Citrus_sinensis	52.85	MELLAQWSLLLYISLGAIALYTLLMQARVLRSTNRLPPGPRPLPIVGNLFLLGRTPHRSLARLADTFGPLMSLRLGQVITVVVSSPEMAREVLHNRDQAFSSRSVPDAVRIDGYHEVSIAWLPVSPLWRKLRKIYAFHLFSPRKMELNESLRIEKLKELVSYVHQRCGAPVDIGQAAFMTSLNLIWNMLFSIDVIDSVVGYSNFRGVVWGVVKEAGRPNLSDFFPAMAGLDLQGRRRRVGKLSKNMDGVFEEFIAQRLKSSTTYNDFLDWLIKCQHEEDGLELHGGIVKSFLKDIFIAGSESTSSTVVWAMAELLRNPRSMAKARSELIDAIGDGNELEEPIILHLRYLKAVVKETLRLHPPLPFLLPRRAETDVELNGYIIPKHSQVLVNVWAMGRDH…	ATGGAACTACTAGCGCAATGGAGTCTATTATTATATATTTCACTGGGCGCCATAGCTCTCTATACTCTCCTCATGCAAGCTAGAGTATTAAGATCCACCAACAGACTTCCACCTGGCCCTCGGCCACTCCCCATTGTCGGAAACCTGTTCTTGCTCGGCCGAACCCCCCACCGCTCCCTTGCCCGACTCGCTGACACATTCGGCCCCTTAATGTCCCTCAGGCTCGGCCAAGTCATCACTGTCGTCGTTTCATCACCCGAAATGGCCCGTGAAGTCCTCCACAATAGGGACCAAGCCTTCTCATCCCGCTCGGTCCCCGACGCCGTCCGGATCGATGGCTACCACGAGGTATCCATCGCGTGGCTGCCTGTTTCACCACTATGGCGGAAGCTCCGCAAG…
PpCYP76BM3	paris_leaf_TRINITY_DN30837_c0_g1_i1_TPM_51.35	CYP76Y5	53.64	MRNMELIAELVLIWIPSALALYFLIHKLTTPSQHGKLPPGPRPFPIVGNLPLLGDKPHRSLAGLAKTHGPLMSVKLGSVTTIVASSPDTAREVLQTMDMSFCGRSVPDATRAHRVSEASVVWLPANQQWRSLRKICSTELFMSQRINNSQALRREKVRELVGYLKGRQGEAVDIGRAAFETVLNLISNTLFSIDMVDHGSESGGKFKDLVWALMEESGCPNVSDFFPLVASLDLQGRRRRAGGYLGKLREMFDELIEKRMQQKTSTTTNDFLDSLIRSDVCGDDPKMHRHAMKSLLGDLFVAGTDTSSHTLEWAMAELLRNPSLMVKAQAELLETIGHEKEFDESDIHRLPYLQAVVKETLRVHPPTPLLLPRRTEATVELLGYTIPEGTRVLVNVWAI…	ATGAGGAACATGGAGCTCATAGCTGAACTTGTGCTCATATGGATCCCCTCTGCCTTAGCTCTCTATTTTCTGATCCACAAACTGACTACACCCTCTCAACATGGCAAGCTGCCACCTGGCCCCAGGCCGTTCCCGATCGTAGGAAACCTCCCTCTCCTCGGTGACAAGCCCCACCGCTCTCTCGCGGGTCTCGCGAAGACCCATGGGCCTTTAATGTCCGTCAAGCTCGGGTCGGTCACGACCATCGTCGCCTCCTCCCCCGACACGGCCCGCGAGGTCCTGCAGACGATGGACATGTCTTTCTGTGGCCGTTCCGTCCCCGACGCCACGAGGGCCCACCGCGTCAGCGAGGCCTCTGTCGTGTGGCTGCCAGCAAACCAGCAGTGGCGGAGCCTCCGA…
PpCYP81B103	paris_stem_TRINITY_DN53764_c2_g2_i4_TPM_6.25	CYP81B54_Jatropha_curcas	56.86	MDVIFSSLSLILSLFIIKLLFSFSSKSKKVNLPPSPPSLPVVGHLHLFKKPLHRTLARISDHYGPIFALRFGSRPILVVSSPSLAEECLTKNDITFANRPHLPTAKHLSYNYTALGTTSYGPQWRNMRRIATIEVLSSHRLNSFNDARAAEVIGMIRRLFIESSDKGFTRVELKSRLFGLSLNVMMTMIAGKRYYGAETDDVAVHRFMTMVEETFSLGGVSNIRDFLPMLRWVDFQGVLKKVIGLQKSRDEIMQGLINDHRRDSRVDEAEEGKKTMIGVLLSLQKSDPDYYTDEMIKAFVVSLLSAGTDTSSDTIEWAMALLVNNPTVLAKAQAEIDTNVEKGRMLQESDLPNLPYLHCVITESLRLYPAGPLLLPHESSEECTVGGYHVPRGTMLLVN…	ATGGATGTCATTTTCTCTTCTCTCTCTCTAATCCTCTCTCTCTTCATCATCAAGCTTCTCTTCTCCTTCTCCTCCAAGTCCAAGAAGGTAAATTTACCACCAAGCCCCCCTTCGCTTCCCGTCGTCGGCCACCTCCACCTCTTCAAGAAACCCCTCCACCGCACCCTCGCTCGCATCTCGGACCACTATGGCCCCATCTTCGCCCTCCGATTTGGGTCCCGACCTATCCTCGTCGTATCCTCACCGTCCCTCGCCGAGGAGTGCCTCACCAAGAACGATATTACCTTCGCCAATCGGCCCCACCTCCCGACCGCCAAGCACCTCAGCTACAACTACACTGCCTTGGGCACGACCAGCTATGGCCCCCAATGGCGCAACATGCGTCGCATCGCCACCATC…
PpCYP81BY1	paris_root_TRINITY_DN38662_c3_g9_i1_TPM_30.30	CYP81B27	51.42	MNTTFCFLCFALATLLFFIIKLISPSSSTKIKNLPPSPPWIPFIGHLHLISSPLHHALSRLSARHGPILLLRLGSCPTLVVTSYALAEECLAANDLAFVNRPRLTTWRHLTYDYTLIGTADYGPLFRDMRRITALELFSSHRLESFARARELEAQAMVRRLFRESADGFARAKMKSRLWCPTMNSMTVMVVGKRYYDDEAGDTAEARSVKMVLEENFSLRAISDLRGFLPMLRWLDLGTMEKKLVAFRKIMDTFFQSLVDEHRRGIDKKNKKDKEAMINALLSLQKSDPERYTDNFIKSLIMSLLTAGTDTSANTMEWAMSLLLNNPRVMKKAHKEIDYRVGNGRLLQESDLSNLPYLHCIITETLRLYPAVPLFAPHLSSKECVIGGFNIPRGTMLLV…	ATGAACACCACCTTCTGCTTCCTCTGCTTCGCCCTCGCAACCCTCCTCTTCTTCATCATCAAGCTCATCTCCCCTTCATCCTCCACCAAGATCAAGAACCTGCCCCCGAGCCCCCCATGGATCCCTTTCATTGGCCACCTCCACCTCATTTCGAGCCCACTCCACCACGCCCTCTCGCGCCTCTCAGCCCGCCACGGCCCAATTCTCCTCCTTCGCCTCGGTTCCTGTCCCACTCTTGTTGTCACCTCCTATGCCCTCGCCGAGGAGTGCCTCGCTGCCAACGACCTCGCCTTCGTCAACCGCCCCCGCCTCACCACATGGCGCCACCTCACCTATGACTACACCCTCATTGGGACCGCCGACTACGGTCCTCTCTTCCGCGACATGCGCCGAATCACG…
PpCYP87A68	paris_root_TRINITY_DN39056_c2_g1_i1_TPM_11.15	CYP87A7	71.28	MVPYVALFGGSFLFLWVIHWVYRWMHPRCSGRLPPGSMGLPLIGESLQFFAPNNSFDIPPFVRERIERYGPVFKTSLVGKLIVVSTDPEFNHFVFQQEGTLFQSWYPETFTEIFGRDNVGTLHGFMYKYLKSMILKLFGTESLKQMMLDVEKSACSNLRMWSNSSTVELKEGIATMIFGLTAKKLISYEPSSSSDNLRNNFVAFIQGLISFPLNIPGTAYHRCLQGRKKAMKVLKDMLTERRNSPKRQSIDFFDYVVEELKKERTFLTEKIALDLMFALLFASFETISLALTAAVKFLTENPRVLDELTEEHEAIVTNREDPDSGITWDEYKSMAFTFQVINETVRLANIAPGIFRKTLKDIKINGYTIPAGWGVMVSPPAVHLNTELYKDPLTFNPGR…	ATGGTGCCCTATGTTGCACTCTTTGGTGGGAGTTTTCTCTTCTTATGGGTGATCCATTGGGTGTACAGATGGATGCACCCAAGATGCAGTGGGCGGCTCCCGCCTGGTTCCATGGGGCTCCCCTTGATTGGTGAGAGTCTCCAATTCTTCGCCCCGAACAACTCCTTCGATATCCCGCCTTTTGTCAGAGAGAGAATCGAGAGATATGGACCGGTATTCAAGACAAGTTTAGTTGGAAAGCTTATTGTGGTATCCACCGACCCGGAGTTTAACCACTTTGTGTTCCAGCAAGAAGGGACGTTGTTTCAGAGTTGGTATCCTGAAACATTCACGGAGATCTTCGGACGTGATAATGTGGGCACGTTACACGGGTTCATGTACAAGTATCTCAAGAGCATG…
PpCYP89A175	paris_stem_TRINITY_DN55143_c1_g2_i2_TPM_27.22	CYP89A161_Musa_acuminata_(banana,_monocot,_Zingiberales)	69.4	MEVWLLILLTLSTLIFTILHLGKNRRLPPGPPAVPIIGNLLWLRRRSVQNIEPLLRELHAKYGPIVTLRIGSRRAIFISDRTLTHKALVEHGAAFSDRPAPIPATRFLSSNQHNITSAGYGPLWRLLRRNLISEILHSNRVKLYGDGRRWVLDVLRDDLRSKSESGDGTVVAVESFQFAMFCLLVLMCFGEKLDEKAIKEIETAQRSLVLYVGKLNVFSFVPTLSRYIFKNRWTTVMEMRRRQKELFAPLIRAREAHKLLNQEGKSEERFVYSYVDSLIDIKLPDEGGRRLTDDEIVSLCSEFLNAGTDTTFTALQWIMASLVRHQGVQKKLAEEIESVMRREADEVKEEELQRMPYLKAVIMEGLRRHPPAHFVLPHSVTQEIEIGGYMIPKKASINF…	ATGGAAGTGTGGCTGCTCATCCTCCTCACACTCTCCACCCTCATCTTTACCATCCTCCATCTCGGCAAGAATCGGAGACTCCCGCCAGGCCCACCGGCAGTCCCCATCATCGGAAACCTCCTCTGGCTCCGCCGTAGATCGGTCCAGAACATCGAGCCCCTCCTCCGTGAGCTCCACGCCAAGTACGGACCAATCGTCACCCTCCGCATCGGATCCCGTCGTGCCATCTTCATCTCTGACCGAACCCTCACCCACAAGGCCCTCGTCGAGCACGGGGCCGCCTTCTCCGACCGCCCCGCCCCCATCCCCGCCACCCGCTTCCTCAGCAGCAACCAGCACAACATCACCTCCGCTGGGTACGGCCCCTTATGGCGCCTTCTCCGTCGAAACCTCATCTCC…
PpCYP90B52	paris_leaf_TRINITY_DN34485_c0_g1_i1_TPM_0.74	CYP90B20a_Nelumbo_nucifera	75.22	MEGLLLLLPTAIIALYLYISLIRRSRKKHNLPPGSDGWPFLGETFSYLKPHSAISIGRFMEDHISRYGKIYRSNLFGEPTIVSADAELNRFVLQNEGRLFECSYPRSIGGILGKWSMLVLVGDMHRDMRMISLNFMSAARLRTRLMPEVERQTLLVLRSWREGSTFSAQEEAKKFTFNLMAKHIMSMDPGEPETEMLRREYITFMKGVVSAPLNFPGTPYWKALKSRSSILAVIERKMEERIGRRDRGDGGVEDDDLLGWAMNQSNLLKEQILDLLLSLLFAGHETSSMALALAIYFLESCPEAVRDLRDEHLAISMSGKEGECGLSWDQYKQMEFTHCVINESLRLGNVVRFVHRKAIQDVQYKGYDIPCGWKVLPVFAAVHLDSTLYSDPHRFNPWR…	ATGGAAGGGCTCCTCCTGTTGCTCCCCACAGCAATCATAGCCCTCTATCTATACATCAGTCTCATCCGACGGTCGAGAAAGAAGCACAACCTCCCCCCGGGATCTGACGGCTGGCCTTTTCTCGGCGAGACCTTCTCCTATCTCAAGCCCCACTCCGCCATCTCGATCGGCCGATTCATGGAAGATCACATTTCAAGGTACGGAAAGATTTATCGGTCGAACTTGTTCGGTGAACCGACGATCGTGTCGGCCGACGCTGAGCTGAACCGGTTCGTACTCCAGAACGAGGGGAGGCTGTTCGAGTGCAGTTATCCTCGGAGCATCGGAGGGATACTGGGGAAGTGGTCGATGCTGGTCTTGGTCGGTGACATGCATCGCGACATGAGAATGATCTCCCTC…
PpCYP90B53	paris_root_TRINITY_DN31911_c1_g2_i4_TPM_118.40	CYP90B43_OOSO-2010893-Helonias_bullata	89.34	MALELILVLSSLIVILIIFFSFKSNGKSESKLAKLPPGQMGWPFIGQTIPFMQPHSSASLGLFMDQNIAKYGRIFRTNLLAKPTIVSADPDFNRYILQNEGRLFENSCPTSIKEIMGPWSMLALAGDIHREMRSIAVNFMSNVKLRTYFLPDIEQQAIKVLASWENTPEAFSAQEQGKKFAFNLMVKHLMSMDPGMPETEKLRTEYHAFMKGMASIPLNLPGTAYRKALQSRSIILKIMGQKLDERIRQVRDGCEGLEQDDLLASVSKHPHLTKEQILDLILSMLFAGHETSSAAIALAIYFLDSCPKAAQQLREEHVEIARQKAERGETGLNWDDYKQMEFTHCVINETLRLGNIVKFLHRKTLKDVQFKGYDIPCGWEVVTIISAAHLDPSVYDEPQ…	ATGGCGTTGGAGCTGATCCTGGTTTTGTCTTCCTTGATCGTCATCCTAATCATCTTCTTCAGCTTCAAGAGTAATGGGAAGAGTGAGAGCAAATTGGCCAAGCTCCCACCGGGCCAAATGGGCTGGCCCTTCATCGGCCAAACCATCCCCTTCATGCAGCCACACTCCTCCGCCTCCCTCGGCCTCTTCATGGACCAAAACATAGCCAAGTATGGGAGGATCTTCCGGACGAACTTGCTGGCGAAGCCGACCATCGTGTCAGCGGACCCGGACTTCAACCGGTACATCCTGCAGAACGAAGGGCGGCTGTTCGAGAACAGCTGCCCCACGAGCATCAAGGAGATCATGGGGCCGTGGTCGATGCTTGCCCTCGCGGGCGACATCCACCGCGAGATGCGA…
PpCYP90G4	paris_root_TRINITY_DN46772_c3_g1_i1_TPM_272.22	CYP90G3_Musa_acuminata_(banana,_monocot,_Zingiberales)	82.44	MAPVVILFFLFPTLLVLVVAVLGLRGGDDSWKKRGLKVPPGSMGWPLLGETIAFRRLHPCTSLGEYMEEHVNKYGKIYRSNLFGAPTIVSADAELNRFVLMNDERLFEPCFPKSVADILGHTSMLVLTGEMHRYMKSLSVNFMGIARLRNNFLGDSELYITQNFNRWKENIPFPAKEEACKVTFNLMVKNILSLNPGEPESEHLRKLYMSFMKGVVAIPLNLPGTAYKKAIQSRATILKMIEKLMEERIRNKKAGTDKIGEADLLGFILEQSNLDAEQFGDLLLGLLFGGHETSATAITLVIYFLYDCPKAVDHLREEHLGIVRAKKARGEPPALTWDDYKQMEFSQCVVSETLRLGNIIKFVHRKAKTDVQFKGYDIPKGWSVIPVFAAAHLDPSVYE…	ATGGCACCAGTGGTGATTCTCTTCTTCCTCTTCCCCACACTACTGGTCCTAGTGGTTGCAGTCTTGGGCTTGAGAGGAGGCGATGACAGCTGGAAGAAGAGAGGGCTCAAGGTTCCCCCGGGGAGCATGGGCTGGCCTCTCCTCGGCGAGACCATCGCCTTCCGACGCCTCCACCCTTGCACTTCCCTCGGCGAATACATGGAAGAACATGTCAACAAGTACGGGAAGATCTACCGGTCGAACCTCTTCGGGGCACCGACGATCGTGTCGGCGGATGCTGAGCTGAACCGATTCGTGCTGATGAACGACGAGCGGCTTTTCGAGCCGTGCTTCCCGAAGAGCGTGGCCGACATCCTCGGCCACACATCGATGCTGGTGCTCACCGGCGAGATGCACCGC…
PpCYP93A141	paris_root_TRINITY_DN25801_c0_g1_i2_TPM_1.47	CYP93A105_Malus_domestica_v1.0	62.52	MVDAYISYVLVFLLSLSFLFSFRRHIRHRGLPPSPIGLPIIGHLHLLGPILHQSFQKLSARHGPIISLRLGSIPCVVIATADAAKDFLKTHEHAFLDRPNSKAINYFTYDNSDFVFQPFGLYWSFIKKLCMSELLGGHTLDQLRPVRRDERVDFLRGLFKKAKESEAVDVGSELMKFANNVICRMATGRRCFESEEEADDLRKMVGEISEVIGKFNVMDYIWFCRNLDLQGFNKRLKGIRGRFDRMIEEIVKKKQAERRKMGGGHGDGVKDLLDILLDIMEDEKAEIRLTRENIKAFILNIFLAGTDTSAITMEWALGELINHPEVMQKAREEIDSMVGKARLVEESDIPSLPYLQAIVKETLRLHPTGSMIFRKSSENCTVGTYNIPTDTTLFVNVWA…	ATGGTGGATGCCTACATCTCCTATGTTCTAGTCTTCCTCCTCTCTCTTTCTTTCCTCTTCAGCTTTAGGCGGCATATCCGCCATCGCGGCCTTCCTCCGAGCCCGATCGGTCTTCCAATCATCGGCCACCTCCATCTCCTCGGCCCCATCCTCCACCAATCCTTCCAAAAGCTCTCAGCCCGCCATGGCCCCATCATTTCCCTCCGCCTCGGCTCCATCCCCTGCGTCGTGATTGCCACTGCCGATGCGGCCAAAGACTTCCTCAAGACGCACGAACACGCTTTCTTAGACCGCCCCAATTCCAAGGCCATCAACTACTTCACCTATGACAACTCCGACTTCGTCTTCCAACCATTCGGCCTCTACTGGAGCTTCATCAAGAAGCTCTGCATGTCAGAG…
PpCYP94D108	paris_leaf_TRINITY_DN61304_c0_g4_i1_TPM_23.85	CYP94D70_Musa_acuminata_(banana,_monocot,_Zingiberales)	65.91	MDPPSLLSLALLLLAAAAAAAFVLFPRRRSPEKKPSSGNPGSLSELIKNGHRILDWMVEILAASPTNTVATYMGVVTANPANVEHMLKTKFENYPKGDRFVTLLEDFLGRGIFNSDGDHWKLQRKTASLEFNTKTIRTFVMENVRVSVVDRLIPIFARAAASGETIDLQETLERFAFDNVCKVSFNEDTGRLSGDDTMEGREFARAFEQASELIVGRYKHPFLLSWKLMRFFNIGDERRLKEKIATVHRFATSVIRRRKSAASLGDDLLSRFIAEADYPDEFLRDIIISFVLAGRDTTSATLTWFFWLASTRPEVLARVEAEVNAVRRKNGTCAGVMFTLEEVREMDFLHAALSEALRLYPPVPLQTRACHESDEFPDGTKVRPGTTVMYNSYAMGRMK…	ATGGATCCCCCCTCACTGCTCTCTCTCGCCCTCCTCCTCCTCGCCGCTGCCGCCGCCGCCGCCTTTGTCCTCTTCCCCCGCCGGCGATCGCCGGAGAAAAAACCCAGCTCCGGGAACCCCGGCTCGCTATCGGAGCTGATCAAGAACGGGCACCGGATTCTCGACTGGATGGTCGAGATCCTCGCGGCGAGCCCCACGAACACGGTCGCGACGTACATGGGAGTCGTGACCGCGAACCCGGCCAACGTTGAGCACATGCTGAAGACCAAGTTCGAGAACTACCCGAAGGGCGACCGGTTCGTTACGTTATTGGAGGATTTCCTCGGTCGAGGGATCTTCAACTCCGATGGGGATCACTGGAAGCTGCAGCGGAAGACGGCGAGCTTGGAGTTCAATACC…
PpCYP94D109	paris_leaf_TRINITY_DN67045_c0_g1_i1_TPM_11.56	CYP94D71_Musa_acuminata_(banana,_monocot,_Zingiberales)	58.32	MESLSLIFISFITLIVFLVVSASKKRSHPSGYEPDIPKGGCPMLDSTAYLVLSSPTNTAVTSTGIITSNPENIEHVLKTNFANYPKGEHLTYGLYDLLGRGIFNSDGDHWKLQRKIASLEFNTRTIRHFVTHDVSREVLDRLLPSLSRAANSGEIIDLQEVLDRLAFDNVCKIAFDDDPARLADKKFNDGENDYYGKFAKAFGEAAEISTQRFEKSRWKIARALNLGTERKMKNALAIVNEFAMQVVREMKRKRAEEGKGRGSSADLLSLFISEGEFSDEFLRDVVISFVLAGRDTTSSTMAFFFWQVSTRPSICQKIKEEIVSVRKNHNNSQGGAFTLEELREMDYLHAVLSETLRLYPIVPLHARYTLADDVLPDGTMVKKGSTVMHSIYAMGRMES…	ATGGAGTCCCTCTCCCTCATCTTCATCTCATTCATCACCCTCATTGTCTTCCTCGTCGTCTCGGCTTCGAAAAAGAGGTCTCATCCCTCCGGCTATGAGCCGGATATCCCTAAAGGCGGTTGCCCGATGCTTGACTCGACTGCATACCTCGTCCTCTCGAGCCCGACCAACACCGCCGTCACGTCTACCGGCATCATCACCTCGAACCCGGAGAACATCGAGCACGTCCTCAAGACCAACTTCGCCAACTACCCCAAGGGCGAACACCTCACCTACGGTCTCTACGATTTGCTAGGACGTGGAATCTTCAATTCCGACGGGGACCACTGGAAGCTCCAGCGAAAGATCGCCAGCCTCGAGTTCAACACTCGCACCATCCGTCACTTCGTCACCCACGAC…
PpCYP704A178	paris_leaf_TRINITY_DN60803_c3_g4_i2_TPM_18.65	CYP704A144_Musa_acuminata_(banana,_monocot,_Zingiberales)	65.59	MELQYGLDWVSGILVLLGLYCIGWSWMGKSKKQYPPIAGSIFHQFLNLPRLHDYHTKLSHKYRTFRLYAPFRHHIYTVDPTNIEHILETNFNNYGKGQYNYVNTAELFGDGIFAVDGEKWRHQRKLASYEFSTKVWRDFSATVFKTTASKLAQIISAAASSNQTIDIQDLFMKSTMDSIFKVGFGTELDCLGGSDEGSKFAKAFDTSSELITRRYVHAFWKIERFLKFGPEAELRKNIKDIDDFVYKLISTKTEQIPIERSDSGKKEDILSRFLVEMDKDPENMTHKYLRDIVLNFLIAGKDTTAGTLAWFIYMLCKHPSVQEKVAKEVKESIESNEGITTNNFSKCITDEALNKMQYLHAALSETLRLYPAVPLDNKVCLADDTLPDGSNVRKGDIVF…	ATGGAGCTGCAGTATGGTCTTGATTGGGTTTCAGGGATTCTTGTTCTTCTGGGGCTCTACTGTATCGGATGGAGCTGGATGGGAAAGAGCAAGAAGCAGTATCCACCAATTGCCGGCAGTATCTTCCACCAGTTCTTGAACCTCCCAAGGCTCCACGACTACCACACCAAACTCTCTCACAAGTACAGAACCTTCAGGCTGTATGCACCCTTTCGGCACCACATTTACACTGTGGATCCAACCAACATCGAGCACATCCTCGAGACCAACTTCAACAACTATGGCAAGGGGCAGTACAATTACGTGAACACTGCGGAACTATTTGGAGATGGGATTTTCGCGGTGGACGGCGAGAAGTGGCGCCATCAGCGGAAGCTTGCGAGCTATGAGTTCTCCACC…
PpCYP706C61	paris_leaf_TRINITY_DN66133_c1_g1_i1_TPM_4.60	CYP706C49_Musa_acuminata_(banana,_monocot,_Zingiberales)	67.52	MESYVPLAYSAAALLAALWCTTVLLSRRRRGRLPGPTGLPLVGSLPFLAPDLHAYFARLSKVYGPIFQLKLGSKVGVVVSSPDLAREVLRDQDPVFANRDVPAVARVVAYGGQDIVWNPTGPTLRMLRRVCAREMLGPASLEAVYSLRRREVRAAVRNLAASAGAPADVGAHMFATSMSIITGMLWGGTVKGAAAGGEFRELVGEITELLGAPNVSDFFPALERFDLQGIQRKIRGLFNRFDRIFHSIIEQRKAEGGEGVKDFLHYMLKLEAEEGDPKTPFTMIHVQALLMDMVVGGTDTTSNTIEWAMAEMMQKPEIMRKAQKELDEIVGTNAVVEESHIPKLQYLSLVIKEVLRLHPALPLLVPHCPSSSCTIGGYTVPEGSRVFVNVWGIHRDPSV…	ATGGAATCCTACGTTCCGCTCGCCTACTCCGCCGCCGCCCTGCTGGCGGCGCTCTGGTGCACCACTGTCCTCCTCAGCCGGCGCCGCCGCGGCCGACTCCCTGGACCCACTGGCCTCCCTCTAGTCGGCAGCCTTCCTTTCCTCGCTCCCGACCTCCACGCCTATTTCGCCCGCCTCTCCAAAGTTTACGGCCCCATCTTCCAGCTAAAGCTGGGGTCGAAGGTCGGGGTGGTGGTTTCGTCCCCGGACCTCGCCCGCGAGGTTCTCCGGGACCAAGACCCCGTCTTCGCCAACCGCGACGTCCCGGCCGTCGCCCGCGTCGTCGCATACGGCGGCCAGGACATCGTGTGGAACCCCACCGGGCCTACACTGCGCATGCTGCGAAGGGTATGCGCCCGC…
PpCYP709C62	paris_leaf_TRINITY_DN68603_c2_g2_i4_TPM_18.34	CYP709C42_Musa_acuminata_(banana,_monocot,_Zingiberales)	59.04	MSYFGMILVALALILASNLWRLAVNVAWRPYTITKKFKKQGVEGPKYKLWFGSTEDIKKMKKAASEIAMDIHSHDFIPRIYPHYLKWMSQYGGTFLYWFGPQPRIFITDPEIVKQVLSNKLGFFTKNRANPAVMALLGKGLVLIEGSDWARHRRVVSPAFTMDKLKVLSKSMAECTSSMVKSWRDKARQAECQQIVTEVNEQFQELTADVISHTAFGKNYAEGKEVFLAQKELQFLIISTAFNIYIPGSKYLPTSNNRRLWKLERRVKNTLTRIIQDRLDSKASSYGNDLLGLMMEACRTNSGTEKKVGMMMNMDEIMDECKTFFFAGHETTSHLLTWTMFFLSTKPEWQDQTREEVIRECGSCIPNADMLSKLKLVNLVLLETLRLYCPVLMMLRKAD…	ATGAGCTATTTTGGGATGATATTGGTGGCCTTGGCCTTGATACTTGCCTCCAATCTTTGGAGGTTGGCGGTGAATGTGGCTTGGAGGCCATACACCATCACAAAAAAGTTCAAGAAACAAGGGGTGGAAGGTCCTAAATACAAGCTATGGTTTGGGTCAACTGAGGATATCAAAAAAATGAAAAAGGCCGCAAGTGAGATTGCCATGGACATCCACTCGCACGATTTCATTCCCAGAATCTATCCCCATTACCTCAAGTGGATGTCTCAATATGGAGGAACTTTTTTGTATTGGTTTGGGCCCCAACCGAGGATTTTCATCACCGATCCCGAGATTGTTAAGCAAGTGCTGTCGAACAAGCTTGGCTTCTTCACCAAGAATAGAGCAAATCCTGCTGTA…
PpCYP724B35	paris_root_TRINITY_DN36459_c1_g2_i4_TPM_2.82	CYP724B30_Musa_acuminata_(banana,_monocot,_Zingiberales)	80.26	MLMMVGWLFSLVCVGVLGVALSLLNHFLPLLLNFRAAPRGSFGWPLIGETLSFFSRHASNTVGIFLEEHCSRYGKVFRSHLFCTPTIVSCDQELNHFILQNEEKLFQCSYPKPIHGILGKSSMIVVVGETHKRLRNLALTLVATTKSRDGYLNDIESIALHIIDSWKDKKRVFFCEEARKFTFSVIVKQVLGLSQDEPETAKILQDFLTFMKGLISFPLYIPGTPYARAIEARARISFTVKAIVEERRKNGGDSNKKGDFLDVLLSVTNLSEDEKVSFVLDALLGGYETTSLLMSMAVYFLGLSPSALQQLKLEHQSIRVHKKKNEGLSIEDYKKMEFTQFVINEALRCGNIVKFVHRKALKDVTFKGYLIPSGWKVLPVFSAVHLDSSLHESALQFNP…	ATGTTGATGATGGTTGGATGGCTTTTCTCTCTTGTTTGTGTGGGTGTTTTAGGGGTGGCCTTGAGCCTGTTAAATCATTTTCTTCCCTTGTTGCTGAATTTTAGAGCAGCTCCAAGGGGGAGTTTTGGGTGGCCTCTAATAGGTGAGACCCTGAGTTTTTTTAGCCGACATGCCTCAAACACTGTTGGGATCTTTTTGGAAGAGCATTGTTCTAGGTATGGAAAGGTATTCAGGTCTCATCTGTTTTGCACCCCAACAATTGTCTCATGTGATCAAGAACTTAATCACTTCATACTCCAGAATGAGGAGAAGCTATTCCAGTGCAGCTACCCAAAGCCCATCCATGGAATCCTTGGAAAGTCCTCCATGATTGTGGTGGTGGGTGAGACACACAAAAGG…
PpCYP728B66	paris_root_TRINITY_DN31872_c0_g2_i1_TPM_22.01	CYP728B39	63.85	MDAIICLVLFIAFIPILLLLTRGTKGSPPTHKLPPGSLGIPVVGQSLGLLRAMRSNTAEEWLERRINKYGPISKLSLFGVPTVFLTGPAANKFIFTTEWLPMNQPGSITRIMGRRNMMELHGDDHKRVRGAVSRFLRPEVLKQYVSKMDGEVRHHLNMNWIGRQTVTVLPLMKRLTFDIISSLIFGLEKGPIRERLGSHFQEMIEGMWAVPVNLPLTRFNKSLKASRKAREVIVGIIDQKKAALKNGSCGQYDDLITYLLSLSVDKETTMTEEEIIDNAVLVMVAGHDTSSILMTFMVRRLAKDHATLADVVREQGEISKAKAPEEPLMWDDLTKMKYTWRVAMETLRMIPPVFGSFRRALKDLEFGGYFIPKGWQVFWASSITQMDANLFHDPQVFEP…	ATGGATGCAATAATCTGTCTAGTTCTCTTCATAGCATTCATACCAATCTTACTTCTCCTCACAAGAGGAACAAAAGGATCGCCACCGACACACAAGTTGCCACCTGGATCCTTGGGGATCCCCGTCGTCGGCCAGAGCCTCGGTCTCCTCCGCGCCATGCGGTCGAACACCGCCGAGGAATGGCTCGAGCGACGGATAAACAAGTACGGACCCATATCAAAACTATCACTCTTCGGGGTGCCGACAGTGTTCCTCACAGGGCCGGCGGCAAACAAGTTCATATTCACCACCGAGTGGCTGCCGATGAATCAGCCGGGGTCCATCACACGGATAATGGGTCGACGGAACATGATGGAGCTGCACGGGGACGACCACAAGCGAGTCAGGGGGGCCGTCAGC…
PpCYP728U1	paris_root_TRINITY_DN36640_c0_g3_i1_TPM_4.43	CYP728H1	52.33	MVLELAAVVAVFLVSVVFLLGFRRGVGGAVENAPPGSFGFPVVGESWSFVRALKQDRGGEWVRKRADMYGPVFKTHLMGCPTVVVTGRAGNRFVFSTDHEILSVKQPPSIARIGGKHNIFELTGERYKLVKGALVSFLKPESLQDHIGPMDAIVRSLILSETKGKDQILAVPFMKRITFNLTCALLYGLHDDQTKEVLLKDFSEAFKGMWSFPLNLPGTAYRRALNARSRIDKYVLALLRSKRERLLEGSASVKDDVVCCLLTLRDEHDELIDEQTIVDNFFSLTIASHDTSAILLSLMVWKLARDPMIYQKVLEEHLGIIRERSEGAQGKLTWSEVHKMKYTWRVAQELMRLIPPAFGNFRKALQTVKYGGYEIPEGWQVLWETSGTHHDKDIFEDPT…	ATGGTGTTGGAGCTCGCGGCCGTCGTCGCCGTGTTCCTGGTTTCCGTCGTCTTCCTTCTCGGATTCCGGCGAGGTGTCGGCGGGGCAGTCGAGAATGCGCCGCCAGGATCGTTCGGGTTTCCGGTTGTGGGGGAGTCGTGGAGCTTCGTCCGGGCCCTGAAGCAGGACCGGGGCGGCGAGTGGGTTCGGAAGAGGGCGGATATGTACGGTCCGGTCTTCAAGACCCACCTCATGGGCTGCCCCACCGTCGTCGTCACCGGCCGCGCGGGAAACAGGTTCGTCTTCAGCACCGACCACGAGATCCTCAGCGTGAAGCAGCCACCCTCGATCGCCAGGATCGGGGGCAAGCACAACATCTTCGAGCTCACCGGAGAAAGGTATAAGCTAGTGAAGGGTGCA…
