# Supplementary material for: Repeated evolution of cytochrome P450-mediated spiroketal steroid biosynthesis in plants
Source: Nat Commun. 2019 Jul 19;10:3206. doi: 10.1038/s41467-019-11286-7 (PMC6642093; doi:10.1038/s41467-019-11286-7)
Supplement: Supplementary file 5 — Supplementary Data 3 [file 41467_2019_11286_MOESM5_ESM.xlsx]

## Sheet: Primers used in this study
Primer ID	Sequence	Used for	Transcript / gene ID	DNA template
BAC0952	tattctgcccaaattcgcgaccggtATGGCACCAGTGGTGATTCTCTTC	Cloning PpCYP90G4 in pEAQ-HT	Root_TRINITY_DN46772_c3_g1_i1_TPM_272.22	P. polyphylla cDNA
BAC0953	tgaaaccagagttaaaggcctcgagTCATTTGAGCGCGAGACGGC	Cloning PpCYP90G4 in pEAQ-HT	Root_TRINITY_DN46772_c3_g1_i1_TPM_272.22	P. polyphylla cDNA
BAC0950	tattctgcccaaattcgcgaccggtATGGTGCCCTATGTTGCACTCTTT	Cloning PpCYP87A68 in pEAQ-HT	Root_TRINITY_DN39056_c2_g1_i1_TPM_11.15	P. polyphylla cDNA
BAC0951	tgaaaccagagttaaaggcctcgagTTAATCTTTGGAGAGGAGTTGGAT	Cloning PpCYP87A68 in pEAQ-HT	Root_TRINITY_DN39056_c2_g1_i1_TPM_11.15	P. polyphylla cDNA
BAC0894	tattctgcccaaattcgcgaccggtATGGATCCCCCCTCACTGCTC	Cloning PpCYP94D108 in pEAQ-HT	Leaf_TRINITY_DN61304_c0_g4_i1_TPM_23.85	P. polyphylla cDNA
BAC0895	tgaaaccagagttaaaggcctcgagTTAACCTGCGGCAACCGATTTCTC	Cloning PpCYP94D108 in pEAQ-HT	Leaf_TRINITY_DN61304_c0_g4_i1_TPM_23.85	P. polyphylla cDNA
BAC0882	tattctgcccaaattcgcgaccggtATGGAGCTGCAGTATGGTCTTGAT	Cloning PpCYP704A178 in pEAQ-HT	Leaf_TRINITY_DN60803_c3_g4_i2_TPM_18.65	P. polyphylla cDNA
BAC0883	tgaaaccagagttaaaggcctcgagCTATATGTGGAAAGCATGGATGTG	Cloning PpCYP704A178 in pEAQ-HT	Leaf_TRINITY_DN60803_c3_g4_i2_TPM_18.65	P. polyphylla cDNA
BAC0912	tattctgcccaaattcgcgaccggtATGAGCTATTTTGGGATGATATTG	Cloning PpCYP709C62 in pEAQ-HT	Leaf_TRINITY_DN68603_c2_g2_i4_TPM_18.34	P. polyphylla cDNA
BAC0913	tgaaaccagagttaaaggcctcgagTCAGATCTGCAAGGGCCTTAGAAC	Cloning PpCYP709C62 in pEAQ-HT	Leaf_TRINITY_DN68603_c2_g2_i4_TPM_18.34	P. polyphylla cDNA
BAC0954	tattctgcccaaattcgcgaccggtATGGATTCACGGGTTTTAGGGGC	Cloning PpCYP72A616 in pEAQ-HT	Stem_TRINITY_DN36247_c0_g2_i1_TPM_42.54	P. polyphylla cDNA
BAC0955	tgaaaccagagttaaaggcctcgagTTAGAGCCTATGCAGCACCATTTG	Cloning PpCYP72A616 in pEAQ-HT	Stem_TRINITY_DN36247_c0_g2_i1_TPM_42.54	P. polyphylla cDNA
BAC0908	tattctgcccaaattcgcgaccggtATGGGTTTCTCTGTATCCAGCGAG	Cloning PpCYP72A615 in pEAQ-HT	Leaf_TRINITY_DN66225_c0_g1_i4_TPM_25.48	P. polyphylla cDNA
BAC0909	tgaaaccagagttaaaggcctcgagTCACAGTTTGTGCACGATGATTTG	Cloning PpCYP72A615 in pEAQ-HT	Leaf_TRINITY_DN66225_c0_g1_i4_TPM_25.48	P. polyphylla cDNA
BAC0946	tattctgcccaaattcgcgaccggtATGAACACCACCTTCTGCTTCCTC	Cloning PpCYP81BY1 in pEAQ-HT	Root_TRINITY_DN38662_c3_g9_i1_TPM_30.30	P. polyphylla cDNA
BAC0947	tgaaaccagagttaaaggcctcgagCTAAAGCGACGAAAGAACATCGAC	Cloning PpCYP81BY1 in pEAQ-HT	Root_TRINITY_DN38662_c3_g9_i1_TPM_30.30	P. polyphylla cDNA
BAC0914	tattctgcccaaattcgcgaccggtATGGTGGATGCCTACATCTCCTAT	Cloning PpCYP93A141 in pEAQ-HT	Root_TRINITY_DN25801_c0_g1_i2_TPM_1.47	P. polyphylla cDNA
BAC0915	tgaaaccagagttaaaggcctcgagTCATAAAGCCAACGAGGTTGAGTC	Cloning PpCYP93A141 in pEAQ-HT	Root_TRINITY_DN25801_c0_g1_i2_TPM_1.47	P. polyphylla cDNA
BAC0880	tattctgcccaaattcgcgaccggtATGGAGCTGCAACTCCCTTTCTCG	Cloning PpCYP71EJ1 in pEAQ-HT	Fruit_TRINITY_DN52311_c1_g1_i2_TPM_8.29	P. polyphylla cDNA
BAC0881	tgaaaccagagttaaaggcctcgagCTAACCATCCCTAAAAGAAACTGG	Cloning PpCYP71EJ1 in pEAQ-HT	Fruit_TRINITY_DN52311_c1_g1_i2_TPM_8.29	P. polyphylla cDNA
BAC0900	tattctgcccaaattcgcgaccggtATGTCTCCAACAACCATTCAAGCC	Cloning PpCYP71AD9 in pEAQ-HT	Leaf_TRINITY_DN63687_c0_g1_i1_TPM_25.34	P. polyphylla cDNA
BAC0901	tgaaaccagagttaaaggcctcgagTCAACCAGCAATTCCAACAACCCT	Cloning PpCYP71AD9 in pEAQ-HT	Leaf_TRINITY_DN63687_c0_g1_i1_TPM_25.34	P. polyphylla cDNA
BAC0884	tattctgcccaaattcgcgaccggtATGTCCCTCTTCATTCTCCATCAT	Cloning PpCYP71DC3 in pEAQ-HT	Leaf_TRINITY_DN17912_c0_g2_i1_TPM_58.69	P. polyphylla cDNA
BAC0885	tgaaaccagagttaaaggcctcgagCTAATACAAACGAGGTGTTGCAGT	Cloning PpCYP71DC3 in pEAQ-HT	Leaf_TRINITY_DN17912_c0_g2_i1_TPM_58.69	P. polyphylla cDNA
BAC0918	tattctgcccaaattcgcgaccggtATGGCGTTGGAGCTGATCCTG	Cloning PpCYP90B53 in pEAQ-HT	Root_TRINITY_DN31911_c1_g2_i4_TPM_118.40	Synthesized gene (BGI)
BAC0919	tgaaaccagagttaaaggcctcgagTCAGATTTCTGACTTCTCGAGGGG	Cloning PpCYP90B53 in pEAQ-HT	Root_TRINITY_DN31911_c1_g2_i4_TPM_118.40	Synthesized gene (BGI)
BAC0936	tattctgcccaaattcgcgaccggtATGTTGATGATGGTTGGATGGCTT	Cloning PpCYP724B35 in pEAQ-HT	Root_TRINITY_DN36459_c1_g2_i4_TPM_2.82	Synthesized gene (BGI)
BAC0937	tgaaaccagagttaaaggcctcgagTCAATGTTCCGAGTAGATGGGGTC	Cloning PpCYP724B35 in pEAQ-HT	Root_TRINITY_DN36459_c1_g2_i4_TPM_2.82	Synthesized gene (BGI)
BAC0938	tattctgcccaaattcgcgaccggtATGGTGTTGGAGCTCGCGG	Cloning PpCYP728U1 in pEAQ-HT	Root_TRINITY_DN36640_c0_g3_i1_TPM_4.43	Synthesized gene (BGI)
BAC0939	tgaaaccagagttaaaggcctcgagTCAAAGTTTTCTTGGTTTGAGCTT	Cloning PpCYP728U1 in pEAQ-HT	Root_TRINITY_DN36640_c0_g3_i1_TPM_4.43	Synthesized gene (BGI)
BAC0916	tattctgcccaaattcgcgaccggtATGGATGCAATAATCTGTCTAGTT	Cloning PpCYP728B66 in pEAQ-HT	Root_TRINITY_DN31872_c0_g2_i1_TPM_22.01	Synthesized gene (BGI)
BAC0917	tgaaaccagagttaaaggcctcgagTCAACAAACTGCCAAAGGATCGCC	Cloning PpCYP728B66 in pEAQ-HT	Root_TRINITY_DN31872_c0_g2_i1_TPM_22.01	Synthesized gene (BGI)
BAC0970	tattctgcccaaattcgcgaccggtATGGTGCAGAAATACGGCAAGACA	Cloning PpCYP72A617 in pEAQ-HT	Stem_TRINITY_DN55034_c1_g1_i2_TPM_30.65	Synthesized gene (BGI)
BAC0971	tgaaaccagagttaaaggcctcgagTCAAAGTTGATGTATGATGATATG	Cloning PpCYP72A617 in pEAQ-HT	Stem_TRINITY_DN55034_c1_g1_i2_TPM_30.65	Synthesized gene (BGI)
BAC0902	tattctgcccaaattcgcgaccggtATGTCTCCAACAGCCATGCAATGC	Cloning PpCYP71AD8 in pEAQ-HT	Leaf_TRINITY_DN63687_c1_g1_i3_TPM_30.92	Synthesized gene (BGI)
BAC0903	tgaaaccagagttaaaggcctcgagCTAAATTAATAAAGGCTTCATAAC	Cloning PpCYP71AD8 in pEAQ-HT	Leaf_TRINITY_DN63687_c1_g1_i3_TPM_30.92	Synthesized gene (BGI)
BAC0720	GCATCGTCTCATCGGTCTCATATGACTTCTGCTTTGTATGCTTC	Cloning AtATR1 in pYTK001 F	AT4G24520	Arabidopsis cDNA
BAC0721	ATGCCGTCTCAGGTCTCAGGATTCACCAGACATCTCTGAGGTATC	Cloning AtATR1 in pYTK001 R	AT4G24520	Arabidopsis cDNA
BAC0746	CGATGATGACCAGTATGAAGAGA	Cloning AtATR1 in pYTK001 Sequencing primer F1	AT4G24520	-
BAC0747	ACATATCCAGGACGGGTATTA	Cloning AtATR1 in pYTK001 Sequencing primer F2	AT4G24520	-
BAC0748	CACAAGGGTGTGTGTTCTAC	Cloning AtATR1 in pYTK001 Sequencing primer F3	AT4G24520	-
BAC0566	CTTCTGCTTGACGAGGTATTG	pEAQ-HT sequencing primer F	-	-
BAC1052	AACCGCTCACCAAACATAG	pEAQ-HT sequencing primer F	-	-
BAC1136	GTGGAGAGGACACTGTTGTATG	RT-qPCR P. polyphylla housekeeping gene F	root_TRINITY_DN33994_c1_g6_i4	P. polyphylla cDNA
BAC1137	AGCGTCTTTCGGTTGACTATG	RT-qPCR P. polyphylla housekeeping gene R	root_TRINITY_DN33994_c1_g6_i4	P. polyphylla cDNA
BAC1138	AGGGATCAGGAGGAGCTTAT	RT-qPCR T. foenum-graecum housekeeping gene F	TRINITY_DN14020_c0_g2_i1	T. foenum-graecum cDNA
BAC1139	CCTTCACCATCCACAGAGATAG	RT-qPCR T. foenum-graecum housekeeping gene R	TRINITY_DN14020_c0_g2_i1	T. foenum-graecum cDNA
BAC1140	ACGGCCATTACTCTTGTCATC	RT-qPCR PpCYP90G4 F	root_TRINITY_DN46772_c3_g1_i1	P. polyphylla cDNA
BAC1141	CCTCGCTTTCTTAGCCCTTAC	RT-qPCR PpCYP90G4 R	root_TRINITY_DN46772_c3_g1_i1	P. polyphylla cDNA
BAC1154	CTGAGACAGAAGAGTTGAGAGATG	RT-qPCR	TRINITY_DN23191_c4_g2	T. foenum-graecum cDNA
		TfCYP90B50 F
BAC1155	GGAGTTCCAGGCAAATTGAAAG	RT-qPCR	TRINITY_DN23191_c4_g2	T. foenum-graecum cDNA
		TfCYP90B50 F
BAC1142	GCTGAGCTGGGATCAATACA	RT-qPCR	TRINITY_DN34485_c0_g1_i1	P. polyphylla cDNA
		PpCYP90B52 F
BAC1143	CTTTCGGTGCACAAACCTAAC	RT-qPCR	TRINITY_DN34485_c0_g1_i1	P. polyphylla cDNA
		PpCYP90B52 R
BAC1156	GAGACACTTAGGCTGGGTAATG	RT-qPCR	TRINITY_DN22945_c1_g2	T. foenum-graecum cDNA
		TfCYP90B51 F
BAC1157	GACTTTCCACCCACATGGAATA	RT-qPCR	TRINITY_DN22945_c1_g2	T. foenum-graecum cDNA
		TfCYP90B51 R
BAC1150	CCAGCACATAGGTAGGGATAGA	RT-qPCR	TRINITY_DN22989_c1_g3	T. foenum-graecum cDNA
		TfCYP82J17_F
BAC1151	AGTGTTGGGTGTAACCTCAAAG	RT-qPCR	TRINITY_DN22989_c1_g3	T. foenum-graecum cDNA
		TfCYP82J17_R
BAC1152	AAGCTGCACCATCTATCTTCTC	RT-qPCR	TRINITY_DN22653_c0_g1	T. foenum-graecum cDNA
		TfCYP72A613_F
BAC1153	TGGTGTTGTACCTTCCCATAAA	RT-qPCR	TRINITY_DN22653_c0_g1	T. foenum-graecum cDNA
		TfCYP72A613_R
BAC1144	GCTACAGGTCTCGCAAACTAT	RT-qPCR	TRINITY_DN36247_c0_g2_i1	P. polyphylla cDNA
		PpCYP72A616_F
BAC1145	CAACATGCGCTTCAACTTCTC	RT-qPCR	TRINITY_DN36247_c0_g2_i1	P. polyphylla cDNA
		PpCYP72A616_R
BAC1146	CGACCGGTTCGTTACGTTAT	RT-qPCR	TRINITY_DN61304_c0_g4_i1	P. polyphylla cDNA
		PpCYP94D108_F
BAC1147	TCCATGACGAAAGTCCGAATAG	RT-qPCR	TRINITY_DN61304_c0_g4_i1	P. polyphylla cDNA
		PpCYP94D108_R
BAC1148	GTGTCTACCAGACCGTCAATATG	RT-qPCR	TRINITY_DN67045_c0_g1_i1	P. polyphylla cDNA
		PpCYP94D109_F
BAC1149	CGTAGCTCCTCCAATGTGAAA	RT-qPCR	TRINITY_DN67045_c0_g1_i1	P. polyphylla cDNA
		PpCYP94D109_R
BAC0438	gttcctggccttttgctg	Yeast tool kit Sequencing pYTK001 F	-	pYTK001 derived plasmid
BAC0439	CTTGGACTCCTGTTGATAGATC	Yeast tool kit Sequencing pYTK001 F	-	pYTK001 derived plasmid
CCX0117	cttctgtatattctgcccaaattcgcgACCGGTATGCGAAAAGATTCTTCTCGTTTTTTTTTAGC	Cloning TfCYP90B50 into pEAQ-HT	fenugreek_seedpot|TRINITY_DN23191_c4_g2	T. foenum-graecum cDNA
CCX0118	ttaatgaaaccagagttaaaggcctcgagTCATATTAGAGTGGGTTGGCGTTGGAC	Cloning TfCYP90B50 into pEAQ-HT	fenugreek_seedpot|TRINITY_DN23191_c4_g2	T. foenum-graecum cDNA
CCX0164	GCATcgtctcAtcggtctcAtatgGATAGTTTTCTTTCACAACCAATAACTATAGTAC	Cloning TfCYP82J17 into pYTK01	fenugreek_seedpot|TRINITY_DN22989_c1_g3	Synthesized gene (Twist Bioscience)
CCX0165	ATGCcgtctcAggtctcAggatTCATTGATAGAGTTCATAGGGTAATCGTGG	Cloning TfCYP82J17 into pYTK01	fenugreek_seedpot|TRINITY_DN22989_c1_g3	Synthesized gene (Twist Bioscience)
CCX0166	GCATcgtctcAtcggtctcAtatgCGAAAAGATTCTTCTCGTTTTTTTTTAGC	Cloning TfCYP90B50 into pYTK01	fenugreek_seedpot|TRINITY_DN23191_c4_g2	T. foenum-graecum cDNA
CCX0167	ATGCcgtctcAggtctcAggatTCATATTAGAGTGGGTTGGCGTTGG	Cloning TfCYP90B50 into pYTK01	fenugreek_seedpot|TRINITY_DN23191_c4_g2	T. foenum-graecum cDNA
CCX0140	CTTCTGTATATTCTGCCCAAATTCGCGA	Amplifying genes synthesized by Twist Bioscience and cloning into pEAQ-HT	-	-
CCX0141	ctcgaggcctttaactctggtttcattaa	Amplifying genes synthesized by Twist Bioscience and cloning into pEAQ-HT	-	-
