# Supplementary material for: Repeated evolution of cytochrome P450-mediated spiroketal steroid biosynthesis in plants
Source: Nat Commun. 2019 Jul 19;10:3206. doi: 10.1038/s41467-019-11286-7 (PMC6642093; doi:10.1038/s41467-019-11286-7)
Supplement: Supplementary file 7 — Source Data [file 41467_2019_11286_MOESM7_ESM.xlsx]

## Sheet: Fig5C
Primer efficiency				Relative expression values shown in Figure 5C (Dilution 2 (Dil 2) values)					Raw data
Primer pair	Gene target	Primer efficiency (mean of E of all tissues)			leaf				Species	Tissue	cDNA dilution	Primers	Amplified gene	Cq	Rq target	Rq REF	Relative expression
BAC1138-BAC1139	Fenugreek_ubiquitin-like_TRINITY_DN14020_c0_g2_i1_ref_qPCR	1.96001		Tf-CYP90B50	98.2367	116.57	100.734		Paris	leaf-1	dil10	BAC1136-BAC1137	Paris_polyphylla_root_TRINITY_DN33994_c1_g6_i4_alpha_tubulin_ref_qPCR	19.7244	1.15445e-06	1.15445e-06	1
BAC1154-BAC1155	Tf-CYP90B50_fenugreek_seedpot_TRINITY_DN23191_c4_g2_TPM=282.23_qPCR	2.00353		Tf-CYP90B51	1.66731	1.69873	1.61509		Paris	leaf-2	dil10	BAC1136-BAC1137	Paris_polyphylla_root_TRINITY_DN33994_c1_g6_i4_alpha_tubulin_ref_qPCR	19.9907	9.59862e-07	9.59862e-07	1
BAC1156-BAC1157	Tf-CYP90B51_fenugreek_seedpot_TRINITY_DN22945_c1_g2_TPM=6.77_qPCR	2.00095							Paris	leaf-3	dil10	BAC1136-BAC1137	Paris_polyphylla_root_TRINITY_DN33994_c1_g6_i4_alpha_tubulin_ref_qPCR	20.1629	8.51838e-07	8.51838e-07	1
BAC1136-BAC1137	Paris_polyphylla_root_TRINITY_DN33994_c1_g6_i4_alpha_tubulin_ref_qPCR	2.03915			leaf				Paris	leaf-1	dil2	BAC1136-BAC1137	Paris_polyphylla_root_TRINITY_DN33994_c1_g6_i4_alpha_tubulin_ref_qPCR	18.1795	3.3685e-06	3.3685e-06	1
BAC1140-BAC1141	Pp-CYP90G4_TRINITY_DN46772_c3_g1_i1_TPM=272.22_qPCR	1.98854		Pp-CYP90G4	3.26437	1.3777	2.62211		Paris	leaf-2	dil2	BAC1136-BAC1137	Paris_polyphylla_root_TRINITY_DN33994_c1_g6_i4_alpha_tubulin_ref_qPCR	17.701	4.69329e-06	4.69329e-06	1
BAC1142-BAC1143	Pp-CYP90B52_TRINITY_DN34485_c0_g1_i1_TPM_0.74_qPCR	1.91023		Pp-CYP90B52	0.0205717	0.0154286	0.0131953		Paris	leaf-3	dil2	BAC1136-BAC1137	Paris_polyphylla_root_TRINITY_DN33994_c1_g6_i4_alpha_tubulin_ref_qPCR	17.7105	4.66231e-06	4.66231e-06	1
									Paris	leaf-1	dil50	BAC1136-BAC1137	Paris_polyphylla_root_TRINITY_DN33994_c1_g6_i4_alpha_tubulin_ref_qPCR	22.0653	2.27867e-07	2.27867e-07	1
									Paris	leaf-2	dil50	BAC1136-BAC1137	Paris_polyphylla_root_TRINITY_DN33994_c1_g6_i4_alpha_tubulin_ref_qPCR	22.3033	1.93215e-07	1.93215e-07	1
									Paris	leaf-3	dil50	BAC1136-BAC1137	Paris_polyphylla_root_TRINITY_DN33994_c1_g6_i4_alpha_tubulin_ref_qPCR	22.4124	1.79137e-07	1.79137e-07	1
									Fenugreek	leaf-1	dil10	BAC1138-BAC1139	Fenugreek_ubiquitin-like_TRINITY_DN14020_c0_g2_i1_ref_qPCR	30.3758	7.17752e-10	7.17752e-10	1
									Fenugreek	leaf-2	dil10	BAC1138-BAC1139	Fenugreek_ubiquitin-like_TRINITY_DN14020_c0_g2_i1_ref_qPCR	30.8497	5.16785e-10	5.16785e-10	1
									Fenugreek	leaf-3	dil10	BAC1138-BAC1139	Fenugreek_ubiquitin-like_TRINITY_DN14020_c0_g2_i1_ref_qPCR	30.1594	8.33916e-10	8.33916e-10	1
									Fenugreek	leaf-1	dil2	BAC1138-BAC1139	Fenugreek_ubiquitin-like_TRINITY_DN14020_c0_g2_i1_ref_qPCR	27.9144	3.95298e-09	3.95298e-09	1
									Fenugreek	leaf-2	dil2	BAC1138-BAC1139	Fenugreek_ubiquitin-like_TRINITY_DN14020_c0_g2_i1_ref_qPCR	28.1134	3.44373e-09	3.44373e-09	1
									Fenugreek	leaf-3	dil2	BAC1138-BAC1139	Fenugreek_ubiquitin-like_TRINITY_DN14020_c0_g2_i1_ref_qPCR	27.9545	3.84464e-09	3.84464e-09	1
									Fenugreek	leaf-1	dil50	BAC1138-BAC1139	Fenugreek_ubiquitin-like_TRINITY_DN14020_c0_g2_i1_ref_qPCR	32.9306	1.22148e-10	1.22148e-10	1
									Fenugreek	leaf-2	dil50	BAC1138-BAC1139	Fenugreek_ubiquitin-like_TRINITY_DN14020_c0_g2_i1_ref_qPCR	32.4396	1.71673e-10	1.71673e-10	1
									Fenugreek	leaf-3	dil50	BAC1138-BAC1139	Fenugreek_ubiquitin-like_TRINITY_DN14020_c0_g2_i1_ref_qPCR	32.4968	1.65005e-10	1.65005e-10	1
									Paris	leaf-1	dil10	BAC1140-BAC1141	Pp-CYP90G4_TRINITY_DN46772_c3_g1_i1_TPM=272.22_qPCR	19.1696	1.69579e-06	1.15445e-06	1.46892
									Paris	leaf-2	dil10	BAC1140-BAC1141	Pp-CYP90G4_TRINITY_DN46772_c3_g1_i1_TPM=272.22_qPCR	19.529	1.32189e-06	9.59862e-07	1.37717
									Paris	leaf-3	dil10	BAC1140-BAC1141	Pp-CYP90G4_TRINITY_DN46772_c3_g1_i1_TPM=272.22_qPCR	19.4743	1.37298e-06	8.51838e-07	1.61179
									Paris	leaf-1	dil2	BAC1140-BAC1141	Pp-CYP90G4_TRINITY_DN46772_c3_g1_i1_TPM=272.22_qPCR	16.4727	1.0996e-05	3.3685e-06	3.26437
									Paris	leaf-2	dil2	BAC1140-BAC1141	Pp-CYP90G4_TRINITY_DN46772_c3_g1_i1_TPM=272.22_qPCR	17.2387	6.46597e-06	4.69329e-06	1.3777
									Paris	leaf-3	dil2	BAC1140-BAC1141	Pp-CYP90G4_TRINITY_DN46772_c3_g1_i1_TPM=272.22_qPCR	16.3198	1.22251e-05	4.66231e-06	2.62211
									Paris	leaf-1	dil50	BAC1140-BAC1141	Pp-CYP90G4_TRINITY_DN46772_c3_g1_i1_TPM=272.22_qPCR	21.1282	4.36301e-07	2.27867e-07	1.91471
									Paris	leaf-2	dil50	BAC1140-BAC1141	Pp-CYP90G4_TRINITY_DN46772_c3_g1_i1_TPM=272.22_qPCR	21.8873	2.57786e-07	1.93215e-07	1.3342
									Paris	leaf-3	dil50	BAC1140-BAC1141	Pp-CYP90G4_TRINITY_DN46772_c3_g1_i1_TPM=272.22_qPCR	21.8221	2.69716e-07	1.79137e-07	1.50564
									Paris	leaf-1	dil10	BAC1142-BAC1143	Pp-CYP90B52_TRINITY_DN34485_c0_g1_i1_TPM_0.74_qPCR	26.1037	1.38679e-08	1.15445e-06	0.0120126
									Paris	leaf-2	dil10	BAC1142-BAC1143	Pp-CYP90B52_TRINITY_DN34485_c0_g1_i1_TPM_0.74_qPCR	26.5421	1.02335e-08	9.59862e-07	0.0106615
									Paris	leaf-3	dil10	BAC1142-BAC1143	Pp-CYP90B52_TRINITY_DN34485_c0_g1_i1_TPM_0.74_qPCR	26.2292	1.27125e-08	8.51838e-07	0.0149237
									Paris	leaf-1	dil2	BAC1142-BAC1143	Pp-CYP90B52_TRINITY_DN34485_c0_g1_i1_TPM_0.74_qPCR	23.7827	6.92958e-08	3.3685e-06	0.0205717
									Paris	leaf-2	dil2	BAC1142-BAC1143	Pp-CYP90B52_TRINITY_DN34485_c0_g1_i1_TPM_0.74_qPCR	23.7192	7.2411e-08	4.69329e-06	0.0154286
									Paris	leaf-3	dil2	BAC1142-BAC1143	Pp-CYP90B52_TRINITY_DN34485_c0_g1_i1_TPM_0.74_qPCR	23.9544	6.15207e-08	4.66231e-06	0.0131953
									Paris	leaf-1	dil50	BAC1142-BAC1143	Pp-CYP90B52_TRINITY_DN34485_c0_g1_i1_TPM_0.74_qPCR	28.2191	3.20045e-09	2.27867e-07	0.0140452
									Paris	leaf-2	dil50	BAC1142-BAC1143	Pp-CYP90B52_TRINITY_DN34485_c0_g1_i1_TPM_0.74_qPCR	28.7244	2.25478e-09	1.93215e-07	0.0116699
									Paris	leaf-3	dil50	BAC1142-BAC1143	Pp-CYP90B52_TRINITY_DN34485_c0_g1_i1_TPM_0.74_qPCR	28.7811	2.16778e-09	1.79137e-07	0.0121013
									Fenugreek	leaf-1	dil10	BAC1154-BAC1155	Tf-CYP90B50_fenugreek_seedpot_TRINITY_DN23191_c4_g2_TPM=282.23_qPCR	23.5147	8.34415e-08	7.17752e-10	116.254
									Fenugreek	leaf-2	dil10	BAC1154-BAC1155	Tf-CYP90B50_fenugreek_seedpot_TRINITY_DN23191_c4_g2_TPM=282.23_qPCR	23.8098	6.80033e-08	5.16785e-10	131.589
									Fenugreek	leaf-3	dil10	BAC1154-BAC1155	Tf-CYP90B50_fenugreek_seedpot_TRINITY_DN23191_c4_g2_TPM=282.23_qPCR	23.6833	7.42343e-08	8.33916e-10	89.0189
									Fenugreek	leaf-1	dil2	BAC1154-BAC1155	Tf-CYP90B50_fenugreek_seedpot_TRINITY_DN23191_c4_g2_TPM=282.23_qPCR	21.2962	3.88328e-07	3.95298e-09	98.2367
									Fenugreek	leaf-2	dil2	BAC1154-BAC1155	Tf-CYP90B50_fenugreek_seedpot_TRINITY_DN23191_c4_g2_TPM=282.23_qPCR	21.2483	4.01437e-07	3.44373e-09	116.57
									Fenugreek	leaf-3	dil2	BAC1154-BAC1155	Tf-CYP90B50_fenugreek_seedpot_TRINITY_DN23191_c4_g2_TPM=282.23_qPCR	21.3001	3.87284e-07	3.84464e-09	100.734
									Fenugreek	leaf-1	dil50	BAC1154-BAC1155	Tf-CYP90B50_fenugreek_seedpot_TRINITY_DN23191_c4_g2_TPM=282.23_qPCR	25.7562	1.76447e-08	1.22148e-10	144.453
									Fenugreek	leaf-2	dil50	BAC1154-BAC1155	Tf-CYP90B50_fenugreek_seedpot_TRINITY_DN23191_c4_g2_TPM=282.23_qPCR	25.8523	1.65075e-08	1.71673e-10	96.1564
									Fenugreek	leaf-3	dil50	BAC1154-BAC1155	Tf-CYP90B50_fenugreek_seedpot_TRINITY_DN23191_c4_g2_TPM=282.23_qPCR	26.1647	1.32935e-08	1.65005e-10	80.5643
									Fenugreek	leaf-1	dil10	BAC1156-BAC1157	Tf-CYP90B51_fenugreek_seedpot_TRINITY_DN22945_c1_g2_TPM=6.77_qPCR	29.7925	1.07536e-09	7.17752e-10	1.49824
									Fenugreek	leaf-2	dil10	BAC1156-BAC1157	Tf-CYP90B51_fenugreek_seedpot_TRINITY_DN22945_c1_g2_TPM=6.77_qPCR	29.6046	1.22494e-09	5.16785e-10	2.37031
									Fenugreek	leaf-3	dil10	BAC1156-BAC1157	Tf-CYP90B51_fenugreek_seedpot_TRINITY_DN22945_c1_g2_TPM=6.77_qPCR	29.707	1.14106e-09	8.33916e-10	1.36831
									Fenugreek	leaf-1	dil2	BAC1156-BAC1157	Tf-CYP90B51_fenugreek_seedpot_TRINITY_DN22945_c1_g2_TPM=6.77_qPCR	27.1769	6.59084e-09	3.95298e-09	1.66731
									Fenugreek	leaf-2	dil2	BAC1156-BAC1157	Tf-CYP90B51_fenugreek_seedpot_TRINITY_DN22945_c1_g2_TPM=6.77_qPCR	27.3489	5.84996e-09	3.44373e-09	1.69873
									Fenugreek	leaf-3	dil2	BAC1156-BAC1157	Tf-CYP90B51_fenugreek_seedpot_TRINITY_DN22945_c1_g2_TPM=6.77_qPCR	27.2629	6.20945e-09	3.84464e-09	1.61509
									Fenugreek	leaf-1	dil50	BAC1156-BAC1157	Tf-CYP90B51_fenugreek_seedpot_TRINITY_DN22945_c1_g2_TPM=6.77_qPCR	32.1168	2.14728e-10	1.22148e-10	1.75793
									Fenugreek	leaf-2	dil50	BAC1156-BAC1157	Tf-CYP90B51_fenugreek_seedpot_TRINITY_DN22945_c1_g2_TPM=6.77_qPCR	31.8533	2.57752e-10	1.71673e-10	1.50141
									Fenugreek	leaf-3	dil50	BAC1156-BAC1157	Tf-CYP90B51_fenugreek_seedpot_TRINITY_DN22945_c1_g2_TPM=6.77_qPCR	32.245	1.96473e-10	1.65005e-10	1.19071

## Sheet: Supp_Fig19
Primer efficiency				Relative expression values shown in Supplemental Figure 19 (Dilution 2 (Dil 2) values)														Raw data
Primer pair	Gene target	Primer efficiency (mean of E of all tissues)			seedpod			leaf			stem			flower				Species	Tissue	cDNA dilution	Primers	Amplified gene	Cq	Rq target	Rq REF	Relative expression
BAC1138-BAC1139	Fenugreek_ubiquitin-like_TRINITY_DN14020_c0_g2_i1_ref_qPCR	1.96001		Tf-CYP82J17	51.7188	53.1527	64.0554	64.2809	68.9356	62.4886	33.2594	30.7472	34.7338	10.473	11.7237	11.9228		Fenugreek	seedpod-1	dil2	BAC1138-BAC1139	Fenugreek_ubiquitin-like_TRINITY_DN14020_c0_g2_i1_ref_qPCR	26.2361	1.26513e-08	1.26513e-08	1
BAC1150-BAC1151	Tf-CYP82J17_fenugreek_seedpot_TRINITY_DN22989_c1_g3_TPM=123.52_qPCR	1.97895		Tf_CYP72A613	26.272	23.6327	31.7656	28.5994	30.208	34.2648	10.2498	12.0079	13.534	10.8189	11.8496	10.874		Fenugreek	seedpod-2	dil2	BAC1138-BAC1139	Fenugreek_ubiquitin-like_TRINITY_DN14020_c0_g2_i1_ref_qPCR	26.2482	1.25461e-08	1.25461e-08	1
BAC1152-BAC1153	Tf_CYP72A613_fenugreek_seedpot_TRINITY_DN22653_c0_g1_TPM=61.66_qPCR	1.98889		Tf-CYP90B50	54.6172	59.7895	54.4248	98.2367	116.57	100.734	5.5563	7.7814	5.87918	11.5287	13.3777	8.45986		Fenugreek	seedpod-3	dil2	BAC1138-BAC1139	Fenugreek_ubiquitin-like_TRINITY_DN14020_c0_g2_i1_ref_qPCR	26.4302	1.10591e-08	1.10591e-08	1
BAC1154-BAC1155	Tf-CYP90B50_fenugreek_seedpot_TRINITY_DN23191_c4_g2_TPM=282.23_qPCR	2.00353		Tf-CYP90B51	1.52553	1.69503	1.91292	1.66731	1.69873	1.61509	0.767182	0.761977	0.792349	0.592907	0.68163	0.659502		Fenugreek	leaf-1	dil2	BAC1138-BAC1139	Fenugreek_ubiquitin-like_TRINITY_DN14020_c0_g2_i1_ref_qPCR	27.9144	3.95298e-09	3.95298e-09	1
BAC1156-BAC1157	Tf-CYP90B51_fenugreek_seedpot_TRINITY_DN22945_c1_g2_TPM=6.77_qPCR	2.00095																Fenugreek	leaf-2	dil2	BAC1138-BAC1139	Fenugreek_ubiquitin-like_TRINITY_DN14020_c0_g2_i1_ref_qPCR	28.1134	3.44373e-09	3.44373e-09	1
BAC1136-BAC1137	Paris_polyphylla_root_TRINITY_DN33994_c1_g6_i4_alpha_tubulin_ref_qPCR	2.03915																Fenugreek	leaf-3	dil2	BAC1138-BAC1139	Fenugreek_ubiquitin-like_TRINITY_DN14020_c0_g2_i1_ref_qPCR	27.9545	3.84464e-09	3.84464e-09	1
BAC1140-BAC1141	Pp-CYP90G4_TRINITY_DN46772_c3_g1_i1_TPM=272.22_qPCR	1.98854			root			leaf			stem			fruit				Fenugreek	stem-1	dil2	BAC1138-BAC1139	Fenugreek_ubiquitin-like_TRINITY_DN14020_c0_g2_i1_ref_qPCR	25.927	1.56742e-08	1.56742e-08	1
BAC1142-BAC1143	Pp-CYP90B52_TRINITY_DN34485_c0_g1_i1_TPM_0.74_qPCR	1.91023		Pp-CYP90G4	0.0949946	0.0776451	0.086287	3.26437	1.3777	2.62211	0.0169101	0.0182249	0.0525854	0.00402951	0.00459335	0.00460761		Fenugreek	stem-2	dil2	BAC1138-BAC1139	Fenugreek_ubiquitin-like_TRINITY_DN14020_c0_g2_i1_ref_qPCR	25.9624	1.52949e-08	1.52949e-08	1
BAC1144-BAC1145	Pp-CYP72A616_Stem_TRINITY_DN36247_c0_g2_i1_TPM_42.54_qPCR	2.08584		Pp-CYP90B52	0.0161308	0.0139815	0.00882927	0.0205717	0.0154286	0.0131953	0.000239082	0.000219699	0.00045113	0.00030329	0.000357492	0.000318555		Fenugreek	stem-3	dil2	BAC1138-BAC1139	Fenugreek_ubiquitin-like_TRINITY_DN14020_c0_g2_i1_ref_qPCR	25.9847	1.50605e-08	1.50605e-08	1
BAC1146-BAC1147	Pp-CYP94D108_Leaf_TRINITY_DN61304_c0_g4_i1_TPM_23.85	1.82694		Pp-CYP72A616	0.00590767	0.00595927	0.00353872	0.277701	0.221192	0.183939	0.0246203	0.0301205	0.0761256	0.0126514	0.0165938	0.0144197		Fenugreek	flower-1	dil2	BAC1138-BAC1139	Fenugreek_ubiquitin-like_TRINITY_DN14020_c0_g2_i1_ref_qPCR	25.4686	2.1537e-08	2.1537e-08	1
BAC1148-BAC1149	Pp-CYP94D109_Leaf_TRINITY_DN67045_c0_g1_i1_TPM_11.56	2.12079		Pp-CYP94D108	0.0561828	0.0516315	0.0638933	0.000662604	0.000478958	0.000359117	1.01178e-05	1.94226e-05	0.000118365	0.00781047	0.00976967	0.00887136		Fenugreek	flower-2	dil2	BAC1138-BAC1139	Fenugreek_ubiquitin-like_TRINITY_DN14020_c0_g2_i1_ref_qPCR	25.6111	1.95119e-08	1.95119e-08	1
				Pp-CYP94D109	0.00471434	0.00320342	0.00690318	0.0837374	0.0506721	0.0703539	0.00268583	0.00300988	0.0100177	0.00117144	0.00178989	0.00109043		Fenugreek	flower-3	dil2	BAC1138-BAC1139	Fenugreek_ubiquitin-like_TRINITY_DN14020_c0_g2_i1_ref_qPCR	25.5391	2.05103e-08	2.05103e-08	1
																		Paris	root-1	dil2	BAC1136-BAC1137	Paris_polyphylla_root_TRINITY_DN33994_c1_g6_i4_alpha_tubulin_ref_qPCR	24.5582	4.04817e-08	4.04817e-08	1
																		Paris	root-2	dil2	BAC1136-BAC1137	Paris_polyphylla_root_TRINITY_DN33994_c1_g6_i4_alpha_tubulin_ref_qPCR	24.4857	4.25662e-08	4.25662e-08	1
																		Paris	root-3	dil2	BAC1136-BAC1137	Paris_polyphylla_root_TRINITY_DN33994_c1_g6_i4_alpha_tubulin_ref_qPCR	24.3616	4.63919e-08	4.63919e-08	1
																		Paris	leaf-1	dil2	BAC1136-BAC1137	Paris_polyphylla_root_TRINITY_DN33994_c1_g6_i4_alpha_tubulin_ref_qPCR	18.1795	3.3685e-06	3.3685e-06	1
																		Paris	leaf-2	dil2	BAC1136-BAC1137	Paris_polyphylla_root_TRINITY_DN33994_c1_g6_i4_alpha_tubulin_ref_qPCR	17.701	4.69329e-06	4.69329e-06	1
																		Paris	leaf-3	dil2	BAC1136-BAC1137	Paris_polyphylla_root_TRINITY_DN33994_c1_g6_i4_alpha_tubulin_ref_qPCR	17.7105	4.66231e-06	4.66231e-06	1
																		Paris	stem-1	dil2	BAC1136-BAC1137	Paris_polyphylla_root_TRINITY_DN33994_c1_g6_i4_alpha_tubulin_ref_qPCR	17.619	4.96769e-06	4.96769e-06	1
																		Paris	stem-2	dil2	BAC1136-BAC1137	Paris_polyphylla_root_TRINITY_DN33994_c1_g6_i4_alpha_tubulin_ref_qPCR	17.7679	4.48067e-06	4.48067e-06	1
																		Paris	stem-3	dil2	BAC1136-BAC1137	Paris_polyphylla_root_TRINITY_DN33994_c1_g6_i4_alpha_tubulin_ref_qPCR	19.1101	1.76717e-06	1.76717e-06	1
																		Paris	fruits-1	dil2	BAC1136-BAC1137	Paris_polyphylla_root_TRINITY_DN33994_c1_g6_i4_alpha_tubulin_ref_qPCR	17.3683	5.91063e-06	5.91063e-06	1
																		Paris	fruits-2	dil2	BAC1136-BAC1137	Paris_polyphylla_root_TRINITY_DN33994_c1_g6_i4_alpha_tubulin_ref_qPCR	17.5445	5.23091e-06	5.23091e-06	1
																		Paris	fruits-3	dil2	BAC1136-BAC1137	Paris_polyphylla_root_TRINITY_DN33994_c1_g6_i4_alpha_tubulin_ref_qPCR	17.3538	5.97004e-06	5.97004e-06	1
																		Fenugreek	seedpod-1	dil10	BAC1138-BAC1139	Fenugreek_ubiquitin-like_TRINITY_DN14020_c0_g2_i1_ref_qPCR	28.5968	2.46328e-09	2.46328e-09	1
																		Fenugreek	seedpod-2	dil10	BAC1138-BAC1139	Fenugreek_ubiquitin-like_TRINITY_DN14020_c0_g2_i1_ref_qPCR	28.8577	2.05573e-09	2.05573e-09	1
																		Fenugreek	seedpod-3	dil10	BAC1138-BAC1139	Fenugreek_ubiquitin-like_TRINITY_DN14020_c0_g2_i1_ref_qPCR	28.259	3.11317e-09	3.11317e-09	1
																		Fenugreek	leaf-1	dil10	BAC1138-BAC1139	Fenugreek_ubiquitin-like_TRINITY_DN14020_c0_g2_i1_ref_qPCR	30.3758	7.17752e-10	7.17752e-10	1
																		Fenugreek	leaf-2	dil10	BAC1138-BAC1139	Fenugreek_ubiquitin-like_TRINITY_DN14020_c0_g2_i1_ref_qPCR	30.8497	5.16785e-10	5.16785e-10	1
																		Fenugreek	leaf-3	dil10	BAC1138-BAC1139	Fenugreek_ubiquitin-like_TRINITY_DN14020_c0_g2_i1_ref_qPCR	30.1594	8.33916e-10	8.33916e-10	1
																		Fenugreek	stem-1	dil10	BAC1138-BAC1139	Fenugreek_ubiquitin-like_TRINITY_DN14020_c0_g2_i1_ref_qPCR	28.857	2.05673e-09	2.05673e-09	1
																		Fenugreek	stem-2	dil10	BAC1138-BAC1139	Fenugreek_ubiquitin-like_TRINITY_DN14020_c0_g2_i1_ref_qPCR	28.5367	2.56804e-09	2.56804e-09	1
																		Fenugreek	stem-3	dil10	BAC1138-BAC1139	Fenugreek_ubiquitin-like_TRINITY_DN14020_c0_g2_i1_ref_qPCR	28.2249	3.18762e-09	3.18762e-09	1
																		Fenugreek	flower-1	dil10	BAC1138-BAC1139	Fenugreek_ubiquitin-like_TRINITY_DN14020_c0_g2_i1_ref_qPCR	27.769	4.37224e-09	4.37224e-09	1
																		Fenugreek	flower-2	dil10	BAC1138-BAC1139	Fenugreek_ubiquitin-like_TRINITY_DN14020_c0_g2_i1_ref_qPCR	28.1436	3.37236e-09	3.37236e-09	1
																		Fenugreek	flower-3	dil10	BAC1138-BAC1139	Fenugreek_ubiquitin-like_TRINITY_DN14020_c0_g2_i1_ref_qPCR	28.0124	3.69331e-09	3.69331e-09	1
																		Paris	root-1	dil10	BAC1136-BAC1137	Paris_polyphylla_root_TRINITY_DN33994_c1_g6_i4_alpha_tubulin_ref_qPCR	26.7445	8.89391e-09	8.89391e-09	1
																		Paris	root-2	dil10	BAC1136-BAC1137	Paris_polyphylla_root_TRINITY_DN33994_c1_g6_i4_alpha_tubulin_ref_qPCR	26.9993	7.45405e-09	7.45405e-09	1
																		Paris	root-3	dil10	BAC1136-BAC1137	Paris_polyphylla_root_TRINITY_DN33994_c1_g6_i4_alpha_tubulin_ref_qPCR	27.476	5.35666e-09	5.35666e-09	1
																		Paris	leaf-1	dil10	BAC1136-BAC1137	Paris_polyphylla_root_TRINITY_DN33994_c1_g6_i4_alpha_tubulin_ref_qPCR	19.7244	1.15445e-06	1.15445e-06	1
																		Paris	leaf-2	dil10	BAC1136-BAC1137	Paris_polyphylla_root_TRINITY_DN33994_c1_g6_i4_alpha_tubulin_ref_qPCR	19.9907	9.59862e-07	9.59862e-07	1
																		Paris	leaf-3	dil10	BAC1136-BAC1137	Paris_polyphylla_root_TRINITY_DN33994_c1_g6_i4_alpha_tubulin_ref_qPCR	20.1629	8.51838e-07	8.51838e-07	1
																		Paris	stem-1	dil10	BAC1136-BAC1137	Paris_polyphylla_root_TRINITY_DN33994_c1_g6_i4_alpha_tubulin_ref_qPCR	20.1179	8.78817e-07	8.78817e-07	1
																		Paris	stem-2	dil10	BAC1136-BAC1137	Paris_polyphylla_root_TRINITY_DN33994_c1_g6_i4_alpha_tubulin_ref_qPCR	19.9331	9.98942e-07	9.98942e-07	1
																		Paris	stem-3	dil10	BAC1136-BAC1137	Paris_polyphylla_root_TRINITY_DN33994_c1_g6_i4_alpha_tubulin_ref_qPCR	19.615	1.24533e-06	1.24533e-06	1
																		Paris	flowers-1	dil10	BAC1136-BAC1137	Paris_polyphylla_root_TRINITY_DN33994_c1_g6_i4_alpha_tubulin_ref_qPCR	19.8801	1.03635e-06	1.03635e-06	1
																		Paris	flowers-2	dil10	BAC1136-BAC1137	Paris_polyphylla_root_TRINITY_DN33994_c1_g6_i4_alpha_tubulin_ref_qPCR	19.7114	1.16489e-06	1.16489e-06	1
																		Paris	flowers-3	dil10	BAC1136-BAC1137	Paris_polyphylla_root_TRINITY_DN33994_c1_g6_i4_alpha_tubulin_ref_qPCR	19.9335	9.98687e-07	9.98687e-07	1
																		Fenugreek	seedpod-1	dil50	BAC1138-BAC1139	Fenugreek_ubiquitin-like_TRINITY_DN14020_c0_g2_i1_ref_qPCR	30.4392	6.86898e-10	6.86898e-10	1
																		Fenugreek	seedpod-2	dil50	BAC1138-BAC1139	Fenugreek_ubiquitin-like_TRINITY_DN14020_c0_g2_i1_ref_qPCR	31.1821	4.10453e-10	4.10453e-10	1
																		Fenugreek	seedpod-3	dil50	BAC1138-BAC1139	Fenugreek_ubiquitin-like_TRINITY_DN14020_c0_g2_i1_ref_qPCR	30.6065	6.11682e-10	6.11682e-10	1
																		Fenugreek	leaf-1	dil50	BAC1138-BAC1139	Fenugreek_ubiquitin-like_TRINITY_DN14020_c0_g2_i1_ref_qPCR	32.9306	1.22148e-10	1.22148e-10	1
																		Fenugreek	leaf-2	dil50	BAC1138-BAC1139	Fenugreek_ubiquitin-like_TRINITY_DN14020_c0_g2_i1_ref_qPCR	32.4396	1.71673e-10	1.71673e-10	1
																		Fenugreek	leaf-3	dil50	BAC1138-BAC1139	Fenugreek_ubiquitin-like_TRINITY_DN14020_c0_g2_i1_ref_qPCR	32.4968	1.65005e-10	1.65005e-10	1
																		Fenugreek	stem-1	dil50	BAC1138-BAC1139	Fenugreek_ubiquitin-like_TRINITY_DN14020_c0_g2_i1_ref_qPCR	30.9105	4.95451e-10	4.95451e-10	1
																		Fenugreek	stem-2	dil50	BAC1138-BAC1139	Fenugreek_ubiquitin-like_TRINITY_DN14020_c0_g2_i1_ref_qPCR	31.2409	3.94042e-10	3.94042e-10	1
																		Fenugreek	stem-3	dil50	BAC1138-BAC1139	Fenugreek_ubiquitin-like_TRINITY_DN14020_c0_g2_i1_ref_qPCR	31.175	4.12471e-10	4.12471e-10	1
																		Fenugreek	flower-1	dil50	BAC1138-BAC1139	Fenugreek_ubiquitin-like_TRINITY_DN14020_c0_g2_i1_ref_qPCR	30.2408	7.88166e-10	7.88166e-10	1
																		Fenugreek	flower-2	dil50	BAC1138-BAC1139	Fenugreek_ubiquitin-like_TRINITY_DN14020_c0_g2_i1_ref_qPCR	30.7215	5.64802e-10	5.64802e-10	1
																		Fenugreek	flower-3	dil50	BAC1138-BAC1139	Fenugreek_ubiquitin-like_TRINITY_DN14020_c0_g2_i1_ref_qPCR	30.6767	5.82637e-10	5.82637e-10	1
																		Paris	root-1	dil50	BAC1136-BAC1137	Paris_polyphylla_root_TRINITY_DN33994_c1_g6_i4_alpha_tubulin_ref_qPCR	29.9851	9.41002e-10	9.41002e-10	1
																		Paris	root-2	dil50	BAC1136-BAC1137	Paris_polyphylla_root_TRINITY_DN33994_c1_g6_i4_alpha_tubulin_ref_qPCR	29.1546	1.67337e-09	1.67337e-09	1
																		Paris	root-3	dil50	BAC1136-BAC1137	Paris_polyphylla_root_TRINITY_DN33994_c1_g6_i4_alpha_tubulin_ref_qPCR	29.4412	1.37186e-09	1.37186e-09	1
																		Paris	leaf-1	dil50	BAC1136-BAC1137	Paris_polyphylla_root_TRINITY_DN33994_c1_g6_i4_alpha_tubulin_ref_qPCR	22.0653	2.27867e-07	2.27867e-07	1
																		Paris	leaf-2	dil50	BAC1136-BAC1137	Paris_polyphylla_root_TRINITY_DN33994_c1_g6_i4_alpha_tubulin_ref_qPCR	22.3033	1.93215e-07	1.93215e-07	1
																		Paris	leaf-3	dil50	BAC1136-BAC1137	Paris_polyphylla_root_TRINITY_DN33994_c1_g6_i4_alpha_tubulin_ref_qPCR	22.4124	1.79137e-07	1.79137e-07	1
																		Paris	stem-1	dil50	BAC1136-BAC1137	Paris_polyphylla_root_TRINITY_DN33994_c1_g6_i4_alpha_tubulin_ref_qPCR	22.6414	1.52844e-07	1.52844e-07	1
																		Paris	stem-2	dil50	BAC1136-BAC1137	Paris_polyphylla_root_TRINITY_DN33994_c1_g6_i4_alpha_tubulin_ref_qPCR	22.1291	2.18005e-07	2.18005e-07	1
																		Paris	stem-3	dil50	BAC1136-BAC1137	Paris_polyphylla_root_TRINITY_DN33994_c1_g6_i4_alpha_tubulin_ref_qPCR	21.9685	2.43687e-07	2.43687e-07	1
																		Paris	flowers-1	dil50	BAC1136-BAC1137	Paris_polyphylla_root_TRINITY_DN33994_c1_g6_i4_alpha_tubulin_ref_qPCR	22.2036	2.07041e-07	2.07041e-07	1
																		Paris	flowers-2	dil50	BAC1136-BAC1137	Paris_polyphylla_root_TRINITY_DN33994_c1_g6_i4_alpha_tubulin_ref_qPCR	22.2004	2.07497e-07	2.07497e-07	1
																		Paris	flowers-3	dil50	BAC1136-BAC1137	Paris_polyphylla_root_TRINITY_DN33994_c1_g6_i4_alpha_tubulin_ref_qPCR	22.2522	2.00173e-07	2.00173e-07	1
																		Fenugreek	seedpod-1	dil2	BAC1150-BAC1151	Tf-CYP82J17_fenugreek_seedpot_TRINITY_DN22989_c1_g3_TPM=123.52_qPCR	20.5435	6.54308e-07	1.26513e-08	51.7188
																		Fenugreek	seedpod-2	dil2	BAC1150-BAC1151	Tf-CYP82J17_fenugreek_seedpot_TRINITY_DN22989_c1_g3_TPM=123.52_qPCR	20.5161	6.66859e-07	1.25461e-08	53.1527
																		Fenugreek	seedpod-3	dil2	BAC1150-BAC1151	Tf-CYP82J17_fenugreek_seedpot_TRINITY_DN22989_c1_g3_TPM=123.52_qPCR	20.4289	7.08392e-07	1.10591e-08	64.0554
																		Fenugreek	leaf-1	dil2	BAC1150-BAC1151	Tf-CYP82J17_fenugreek_seedpot_TRINITY_DN22989_c1_g3_TPM=123.52_qPCR	21.9081	2.54101e-07	3.95298e-09	64.2809
																		Fenugreek	leaf-2	dil2	BAC1150-BAC1151	Tf-CYP82J17_fenugreek_seedpot_TRINITY_DN22989_c1_g3_TPM=123.52_qPCR	22.0062	2.37395e-07	3.44373e-09	68.9356
																		Fenugreek	leaf-3	dil2	BAC1150-BAC1151	Tf-CYP82J17_fenugreek_seedpot_TRINITY_DN22989_c1_g3_TPM=123.52_qPCR	21.989	2.40246e-07	3.84464e-09	62.4886
																		Fenugreek	stem-1	dil2	BAC1150-BAC1151	Tf-CYP82J17_fenugreek_seedpot_TRINITY_DN22989_c1_g3_TPM=123.52_qPCR	20.8713	5.21316e-07	1.56742e-08	33.2594
																		Fenugreek	stem-2	dil2	BAC1150-BAC1151	Tf-CYP82J17_fenugreek_seedpot_TRINITY_DN22989_c1_g3_TPM=123.52_qPCR	21.02	4.70275e-07	1.52949e-08	30.7472
																		Fenugreek	stem-3	dil2	BAC1150-BAC1151	Tf-CYP82J17_fenugreek_seedpot_TRINITY_DN22989_c1_g3_TPM=123.52_qPCR	20.8664	5.23109e-07	1.50605e-08	34.7338
																		Fenugreek	flower-1	dil2	BAC1150-BAC1151	Tf-CYP82J17_fenugreek_seedpot_TRINITY_DN22989_c1_g3_TPM=123.52_qPCR	22.08	2.25556e-07	2.1537e-08	10.473
																		Fenugreek	flower-2	dil2	BAC1150-BAC1151	Tf-CYP82J17_fenugreek_seedpot_TRINITY_DN22989_c1_g3_TPM=123.52_qPCR	22.0597	2.28752e-07	1.95119e-08	11.7237
																		Fenugreek	flower-3	dil2	BAC1150-BAC1151	Tf-CYP82J17_fenugreek_seedpot_TRINITY_DN22989_c1_g3_TPM=123.52_qPCR	21.9634	2.4454e-07	2.05103e-08	11.9228
																		Paris	root-1	dil2	BAC1140-BAC1141	Pp-CYP90G4_TRINITY_DN46772_c3_g1_i1_TPM=272.22_qPCR	27.9542	3.84555e-09	4.04817e-08	0.0949946
																		Paris	root-2	dil2	BAC1140-BAC1141	Pp-CYP90G4_TRINITY_DN46772_c3_g1_i1_TPM=272.22_qPCR	28.1727	3.30506e-09	4.25662e-08	0.0776451
																		Paris	root-3	dil2	BAC1140-BAC1141	Pp-CYP90G4_TRINITY_DN46772_c3_g1_i1_TPM=272.22_qPCR	27.8963	4.00302e-09	4.63919e-08	0.086287
																		Paris	leaf-1	dil2	BAC1140-BAC1141	Pp-CYP90G4_TRINITY_DN46772_c3_g1_i1_TPM=272.22_qPCR	16.4727	1.0996e-05	3.3685e-06	3.26437
																		Paris	leaf-2	dil2	BAC1140-BAC1141	Pp-CYP90G4_TRINITY_DN46772_c3_g1_i1_TPM=272.22_qPCR	17.2387	6.46597e-06	4.69329e-06	1.3777
																		Paris	leaf-3	dil2	BAC1140-BAC1141	Pp-CYP90G4_TRINITY_DN46772_c3_g1_i1_TPM=272.22_qPCR	16.3198	1.22251e-05	4.66231e-06	2.62211
																		Paris	stem-1	dil2	BAC1140-BAC1141	Pp-CYP90G4_TRINITY_DN46772_c3_g1_i1_TPM=272.22_qPCR	23.505	8.40041e-08	4.96769e-06	0.0169101
																		Paris	stem-2	dil2	BAC1140-BAC1141	Pp-CYP90G4_TRINITY_DN46772_c3_g1_i1_TPM=272.22_qPCR	23.5458	8.16598e-08	4.48067e-06	0.0182249
																		Paris	stem-3	dil2	BAC1140-BAC1141	Pp-CYP90G4_TRINITY_DN46772_c3_g1_i1_TPM=272.22_qPCR	23.3593	9.29272e-08	1.76717e-06	0.0525854
																		Paris	fruits-1	dil2	BAC1140-BAC1141	Pp-CYP90G4_TRINITY_DN46772_c3_g1_i1_TPM=272.22_qPCR	25.3234	2.3817e-08	5.91063e-06	0.00402951
																		Paris	fruits-2	dil2	BAC1140-BAC1141	Pp-CYP90G4_TRINITY_DN46772_c3_g1_i1_TPM=272.22_qPCR	25.3107	2.40274e-08	5.23091e-06	0.00459335
																		Paris	fruits-3	dil2	BAC1140-BAC1141	Pp-CYP90G4_TRINITY_DN46772_c3_g1_i1_TPM=272.22_qPCR	25.1156	2.75076e-08	5.97004e-06	0.00460761
																		Fenugreek	seedpod-1	dil10	BAC1150-BAC1151	Tf-CYP82J17_fenugreek_seedpot_TRINITY_DN22989_c1_g3_TPM=123.52_qPCR	22.6629	1.50587e-07	2.46328e-09	61.1326
																		Fenugreek	seedpod-2	dil10	BAC1150-BAC1151	Tf-CYP82J17_fenugreek_seedpot_TRINITY_DN22989_c1_g3_TPM=123.52_qPCR	23.0082	1.18532e-07	2.05573e-09	57.6592
																		Fenugreek	seedpod-3	dil10	BAC1150-BAC1151	Tf-CYP82J17_fenugreek_seedpot_TRINITY_DN22989_c1_g3_TPM=123.52_qPCR	22.949	1.23497e-07	3.11317e-09	39.6693
																		Fenugreek	leaf-1	dil10	BAC1150-BAC1151	Tf-CYP82J17_fenugreek_seedpot_TRINITY_DN22989_c1_g3_TPM=123.52_qPCR	24.074	5.66241e-08	7.17752e-10	78.8909
																		Fenugreek	leaf-2	dil10	BAC1150-BAC1151	Tf-CYP82J17_fenugreek_seedpot_TRINITY_DN22989_c1_g3_TPM=123.52_qPCR	24.526	4.13939e-08	5.16785e-10	80.0988
																		Fenugreek	leaf-3	dil10	BAC1150-BAC1151	Tf-CYP82J17_fenugreek_seedpot_TRINITY_DN22989_c1_g3_TPM=123.52_qPCR	24.2442	5.03216e-08	8.33916e-10	60.3437
																		Fenugreek	stem-1	dil10	BAC1150-BAC1151	Tf-CYP82J17_fenugreek_seedpot_TRINITY_DN22989_c1_g3_TPM=123.52_qPCR	23.1558	1.07006e-07	2.05673e-09	52.0272
																		Fenugreek	stem-2	dil10	BAC1150-BAC1151	Tf-CYP82J17_fenugreek_seedpot_TRINITY_DN22989_c1_g3_TPM=123.52_qPCR	23.4785	8.55588e-08	2.56804e-09	33.3168
																		Fenugreek	stem-3	dil10	BAC1150-BAC1151	Tf-CYP82J17_fenugreek_seedpot_TRINITY_DN22989_c1_g3_TPM=123.52_qPCR	23.1852	1.0485e-07	3.18762e-09	32.8928
																		Fenugreek	flower-1	dil10	BAC1150-BAC1151	Tf-CYP82J17_fenugreek_seedpot_TRINITY_DN22989_c1_g3_TPM=123.52_qPCR	24.3962	4.52914e-08	4.37224e-09	10.3588
																		Fenugreek	flower-2	dil10	BAC1150-BAC1151	Tf-CYP82J17_fenugreek_seedpot_TRINITY_DN22989_c1_g3_TPM=123.52_qPCR	24.4382	4.39912e-08	3.37236e-09	13.0446
																		Fenugreek	flower-3	dil10	BAC1150-BAC1151	Tf-CYP82J17_fenugreek_seedpot_TRINITY_DN22989_c1_g3_TPM=123.52_qPCR	24.6043	3.92087e-08	3.69331e-09	10.6161
																		Paris	root-1	dil10	BAC1140-BAC1141	Pp-CYP90G4_TRINITY_DN46772_c3_g1_i1_TPM=272.22_qPCR	30.2794	7.67371e-10	8.89391e-09	0.0862806
																		Paris	root-2	dil10	BAC1140-BAC1141	Pp-CYP90G4_TRINITY_DN46772_c3_g1_i1_TPM=272.22_qPCR	30.1123	8.61586e-10	7.45405e-09	0.115586
																		Paris	root-3	dil10	BAC1140-BAC1141	Pp-CYP90G4_TRINITY_DN46772_c3_g1_i1_TPM=272.22_qPCR	30.4857	6.6511e-10	5.35666e-09	0.124165
																		Paris	leaf-1	dil10	BAC1140-BAC1141	Pp-CYP90G4_TRINITY_DN46772_c3_g1_i1_TPM=272.22_qPCR	19.1696	1.69579e-06	1.15445e-06	1.46892
																		Paris	leaf-2	dil10	BAC1140-BAC1141	Pp-CYP90G4_TRINITY_DN46772_c3_g1_i1_TPM=272.22_qPCR	19.529	1.32189e-06	9.59862e-07	1.37717
																		Paris	leaf-3	dil10	BAC1140-BAC1141	Pp-CYP90G4_TRINITY_DN46772_c3_g1_i1_TPM=272.22_qPCR	19.4743	1.37298e-06	8.51838e-07	1.61179
																		Paris	stem-1	dil10	BAC1140-BAC1141	Pp-CYP90G4_TRINITY_DN46772_c3_g1_i1_TPM=272.22_qPCR	26.6104	9.76045e-09	8.78817e-07	0.0111063
																		Paris	stem-2	dil10	BAC1140-BAC1141	Pp-CYP90G4_TRINITY_DN46772_c3_g1_i1_TPM=272.22_qPCR	25.654	1.89405e-08	9.98942e-07	0.0189605
																		Paris	stem-3	dil10	BAC1140-BAC1141	Pp-CYP90G4_TRINITY_DN46772_c3_g1_i1_TPM=272.22_qPCR	25.869	1.63176e-08	1.24533e-06	0.013103
																		Paris	flowers-1	dil10	BAC1140-BAC1141	Pp-CYP90G4_TRINITY_DN46772_c3_g1_i1_TPM=272.22_qPCR	27.6026	4.90653e-09	1.03635e-06	0.00473443
																		Paris	flowers-2	dil10	BAC1140-BAC1141	Pp-CYP90G4_TRINITY_DN46772_c3_g1_i1_TPM=272.22_qPCR	27.5728	5.009e-09	1.16489e-06	0.00429998
																		Paris	flowers-3	dil10	BAC1140-BAC1141	Pp-CYP90G4_TRINITY_DN46772_c3_g1_i1_TPM=272.22_qPCR	27.5635	5.04149e-09	9.98687e-07	0.00504812
																		Fenugreek	seedpod-1	dil50	BAC1150-BAC1151	Tf-CYP82J17_fenugreek_seedpot_TRINITY_DN22989_c1_g3_TPM=123.52_qPCR	25.0329	2.91307e-08	6.86898e-10	42.4091
																		Fenugreek	seedpod-2	dil50	BAC1150-BAC1151	Tf-CYP82J17_fenugreek_seedpot_TRINITY_DN22989_c1_g3_TPM=123.52_qPCR	25.5002	2.107e-08	4.10453e-10	51.3335
																		Fenugreek	seedpod-3	dil50	BAC1150-BAC1151	Tf-CYP82J17_fenugreek_seedpot_TRINITY_DN22989_c1_g3_TPM=123.52_qPCR	25.1375	2.70936e-08	6.11682e-10	44.2937
																		Fenugreek	leaf-1	dil50	BAC1150-BAC1151	Tf-CYP82J17_fenugreek_seedpot_TRINITY_DN22989_c1_g3_TPM=123.52_qPCR	26.6061	9.78946e-09	1.22148e-10	80.1442
																		Fenugreek	leaf-2	dil50	BAC1150-BAC1151	Tf-CYP82J17_fenugreek_seedpot_TRINITY_DN22989_c1_g3_TPM=123.52_qPCR	26.8517	8.2571e-09	1.71673e-10	48.0978
																		Fenugreek	leaf-3	dil50	BAC1150-BAC1151	Tf-CYP82J17_fenugreek_seedpot_TRINITY_DN22989_c1_g3_TPM=123.52_qPCR	26.6675	9.38161e-09	1.65005e-10	56.8566
																		Fenugreek	stem-1	dil50	BAC1150-BAC1151	Tf-CYP82J17_fenugreek_seedpot_TRINITY_DN22989_c1_g3_TPM=123.52_qPCR	25.3671	2.31075e-08	4.95451e-10	46.6392
																		Fenugreek	stem-2	dil50	BAC1150-BAC1151	Tf-CYP82J17_fenugreek_seedpot_TRINITY_DN22989_c1_g3_TPM=123.52_qPCR	25.7265	1.80112e-08	3.94042e-10	45.7089
																		Fenugreek	stem-3	dil50	BAC1150-BAC1151	Tf-CYP82J17_fenugreek_seedpot_TRINITY_DN22989_c1_g3_TPM=123.52_qPCR	25.8739	1.6262e-08	4.12471e-10	39.4258
																		Fenugreek	flower-1	dil50	BAC1150-BAC1151	Tf-CYP82J17_fenugreek_seedpot_TRINITY_DN22989_c1_g3_TPM=123.52_qPCR	26.3557	1.16451e-08	7.88166e-10	14.7749
																		Fenugreek	flower-2	dil50	BAC1150-BAC1151	Tf-CYP82J17_fenugreek_seedpot_TRINITY_DN22989_c1_g3_TPM=123.52_qPCR	26.994	7.48183e-09	5.64802e-10	13.2468
																		Fenugreek	flower-3	dil50	BAC1150-BAC1151	Tf-CYP82J17_fenugreek_seedpot_TRINITY_DN22989_c1_g3_TPM=123.52_qPCR	26.7344	8.95662e-09	5.82637e-10	15.3726
																		Paris	root-1	dil50	BAC1140-BAC1141	Pp-CYP90G4_TRINITY_DN46772_c3_g1_i1_TPM=272.22_qPCR	33.1623	1.04025e-10	9.41002e-10	0.110547
																		Paris	root-2	dil50	BAC1140-BAC1141	Pp-CYP90G4_TRINITY_DN46772_c3_g1_i1_TPM=272.22_qPCR	31.9435	2.42127e-10	1.67337e-09	0.144694
																		Paris	root-3	dil50	BAC1140-BAC1141	Pp-CYP90G4_TRINITY_DN46772_c3_g1_i1_TPM=272.22_qPCR	32.4499	1.70449e-10	1.37186e-09	0.124247
																		Paris	leaf-1	dil50	BAC1140-BAC1141	Pp-CYP90G4_TRINITY_DN46772_c3_g1_i1_TPM=272.22_qPCR	21.1282	4.36301e-07	2.27867e-07	1.91471
																		Paris	leaf-2	dil50	BAC1140-BAC1141	Pp-CYP90G4_TRINITY_DN46772_c3_g1_i1_TPM=272.22_qPCR	21.8873	2.57786e-07	1.93215e-07	1.3342
																		Paris	leaf-3	dil50	BAC1140-BAC1141	Pp-CYP90G4_TRINITY_DN46772_c3_g1_i1_TPM=272.22_qPCR	21.8221	2.69716e-07	1.79137e-07	1.50564
																		Paris	stem-1	dil50	BAC1140-BAC1141	Pp-CYP90G4_TRINITY_DN46772_c3_g1_i1_TPM=272.22_qPCR	28.4719	2.68598e-09	1.52844e-07	0.0175734
																		Paris	stem-2	dil50	BAC1140-BAC1141	Pp-CYP90G4_TRINITY_DN46772_c3_g1_i1_TPM=272.22_qPCR	27.7611	4.39616e-09	2.18005e-07	0.0201654
																		Paris	stem-3	dil50	BAC1140-BAC1141	Pp-CYP90G4_TRINITY_DN46772_c3_g1_i1_TPM=272.22_qPCR	28.3166	2.99125e-09	2.43687e-07	0.012275
																		Paris	flowers-1	dil50	BAC1140-BAC1141	Pp-CYP90G4_TRINITY_DN46772_c3_g1_i1_TPM=272.22_qPCR	30.0404	9.05612e-10	2.07041e-07	0.00437407
																		Paris	flowers-2	dil50	BAC1140-BAC1141	Pp-CYP90G4_TRINITY_DN46772_c3_g1_i1_TPM=272.22_qPCR	29.4942	1.32243e-09	2.07497e-07	0.00637324
																		Paris	flowers-3	dil50	BAC1140-BAC1141	Pp-CYP90G4_TRINITY_DN46772_c3_g1_i1_TPM=272.22_qPCR	30.0145	9.22002e-10	2.00173e-07	0.00460602
																		Fenugreek	seedpod-1	dil2	BAC1152-BAC1153	Tf_CYP72A613_fenugreek_seedpot_TRINITY_DN22653_c0_g1_TPM=61.66_qPCR	21.5207	3.32374e-07	1.26513e-08	26.272
																		Fenugreek	seedpod-2	dil2	BAC1152-BAC1153	Tf_CYP72A613_fenugreek_seedpot_TRINITY_DN22653_c0_g1_TPM=61.66_qPCR	21.6855	2.96499e-07	1.25461e-08	23.6327
																		Fenugreek	seedpod-3	dil2	BAC1152-BAC1153	Tf_CYP72A613_fenugreek_seedpot_TRINITY_DN22653_c0_g1_TPM=61.66_qPCR	21.4408	3.51297e-07	1.10591e-08	31.7656
																		Fenugreek	leaf-1	dil2	BAC1152-BAC1153	Tf_CYP72A613_fenugreek_seedpot_TRINITY_DN22653_c0_g1_TPM=61.66_qPCR	23.0765	1.13053e-07	3.95298e-09	28.5994
																		Fenugreek	leaf-2	dil2	BAC1152-BAC1153	Tf_CYP72A613_fenugreek_seedpot_TRINITY_DN22653_c0_g1_TPM=61.66_qPCR	23.1965	1.04028e-07	3.44373e-09	30.208
																		Fenugreek	leaf-3	dil2	BAC1152-BAC1153	Tf_CYP72A613_fenugreek_seedpot_TRINITY_DN22653_c0_g1_TPM=61.66_qPCR	22.8559	1.31736e-07	3.84464e-09	34.2648
																		Fenugreek	stem-1	dil2	BAC1152-BAC1153	Tf_CYP72A613_fenugreek_seedpot_TRINITY_DN22653_c0_g1_TPM=61.66_qPCR	22.5695	1.60657e-07	1.56742e-08	10.2498
																		Fenugreek	stem-2	dil2	BAC1152-BAC1153	Tf_CYP72A613_fenugreek_seedpot_TRINITY_DN22653_c0_g1_TPM=61.66_qPCR	22.3765	1.83659e-07	1.52949e-08	12.0079
																		Fenugreek	stem-3	dil2	BAC1152-BAC1153	Tf_CYP72A613_fenugreek_seedpot_TRINITY_DN22653_c0_g1_TPM=61.66_qPCR	22.2261	2.03829e-07	1.50605e-08	13.534
																		Fenugreek	flower-1	dil2	BAC1152-BAC1153	Tf_CYP72A613_fenugreek_seedpot_TRINITY_DN22653_c0_g1_TPM=61.66_qPCR	22.0331	2.33006e-07	2.1537e-08	10.8189
																		Fenugreek	flower-2	dil2	BAC1152-BAC1153	Tf_CYP72A613_fenugreek_seedpot_TRINITY_DN22653_c0_g1_TPM=61.66_qPCR	22.0443	2.31208e-07	1.95119e-08	11.8496
																		Fenugreek	flower-3	dil2	BAC1152-BAC1153	Tf_CYP72A613_fenugreek_seedpot_TRINITY_DN22653_c0_g1_TPM=61.66_qPCR	22.0963	2.2303e-07	2.05103e-08	10.874
																		Paris	root-1	dil2	BAC1142-BAC1143	Pp-CYP90B52_TRINITY_DN34485_c0_g1_i1_TPM_0.74_qPCR	30.5122	6.53004e-10	4.04817e-08	0.0161308
																		Paris	root-2	dil2	BAC1142-BAC1143	Pp-CYP90B52_TRINITY_DN34485_c0_g1_i1_TPM_0.74_qPCR	30.6461	5.9514e-10	4.25662e-08	0.0139815
																		Paris	root-3	dil2	BAC1142-BAC1143	Pp-CYP90B52_TRINITY_DN34485_c0_g1_i1_TPM_0.74_qPCR	31.185	4.09607e-10	4.63919e-08	0.00882927
																		Paris	leaf-1	dil2	BAC1142-BAC1143	Pp-CYP90B52_TRINITY_DN34485_c0_g1_i1_TPM_0.74_qPCR	23.7827	6.92958e-08	3.3685e-06	0.0205717
																		Paris	leaf-2	dil2	BAC1142-BAC1143	Pp-CYP90B52_TRINITY_DN34485_c0_g1_i1_TPM_0.74_qPCR	23.7192	7.2411e-08	4.69329e-06	0.0154286
																		Paris	leaf-3	dil2	BAC1142-BAC1143	Pp-CYP90B52_TRINITY_DN34485_c0_g1_i1_TPM_0.74_qPCR	23.9544	6.15207e-08	4.66231e-06	0.0131953
																		Paris	stem-1	dil2	BAC1142-BAC1143	Pp-CYP90B52_TRINITY_DN34485_c0_g1_i1_TPM_0.74_qPCR	29.6492	1.18769e-09	4.96769e-06	0.000239082
																		Paris	stem-2	dil2	BAC1142-BAC1143	Pp-CYP90B52_TRINITY_DN34485_c0_g1_i1_TPM_0.74_qPCR	29.92	9.84396e-10	4.48067e-06	0.000219699
																		Paris	stem-3	dil2	BAC1142-BAC1143	Pp-CYP90B52_TRINITY_DN34485_c0_g1_i1_TPM_0.74_qPCR	30.2243	7.97221e-10	1.76717e-06	0.00045113
																		Paris	fruits-1	dil2	BAC1142-BAC1143	Pp-CYP90B52_TRINITY_DN34485_c0_g1_i1_TPM_0.74_qPCR	29.0553	1.79263e-09	5.91063e-06	0.00030329
																		Paris	fruits-2	dil2	BAC1142-BAC1143	Pp-CYP90B52_TRINITY_DN34485_c0_g1_i1_TPM_0.74_qPCR	28.9943	1.87001e-09	5.23091e-06	0.000357492
																		Paris	fruits-3	dil2	BAC1142-BAC1143	Pp-CYP90B52_TRINITY_DN34485_c0_g1_i1_TPM_0.74_qPCR	28.97	1.90178e-09	5.97004e-06	0.000318555
																		Fenugreek	seedpod-1	dil10	BAC1152-BAC1153	Tf_CYP72A613_fenugreek_seedpot_TRINITY_DN22653_c0_g1_TPM=61.66_qPCR	23.8128	6.78635e-08	2.46328e-09	27.5501
																		Fenugreek	seedpod-2	dil10	BAC1152-BAC1153	Tf_CYP72A613_fenugreek_seedpot_TRINITY_DN22653_c0_g1_TPM=61.66_qPCR	24.0434	5.78402e-08	2.05573e-09	28.1361
																		Fenugreek	seedpod-3	dil10	BAC1152-BAC1153	Tf_CYP72A613_fenugreek_seedpot_TRINITY_DN22653_c0_g1_TPM=61.66_qPCR	23.8924	6.42209e-08	3.11317e-09	20.6288
																		Fenugreek	leaf-1	dil10	BAC1152-BAC1153	Tf_CYP72A613_fenugreek_seedpot_TRINITY_DN22653_c0_g1_TPM=61.66_qPCR	25.3647	2.31446e-08	7.17752e-10	32.2459
																		Fenugreek	leaf-2	dil10	BAC1152-BAC1153	Tf_CYP72A613_fenugreek_seedpot_TRINITY_DN22653_c0_g1_TPM=61.66_qPCR	25.6618	1.88373e-08	5.16785e-10	36.451
																		Fenugreek	leaf-3	dil10	BAC1152-BAC1153	Tf_CYP72A613_fenugreek_seedpot_TRINITY_DN22653_c0_g1_TPM=61.66_qPCR	25.3174	2.39161e-08	8.33916e-10	28.6793
																		Fenugreek	stem-1	dil10	BAC1152-BAC1153	Tf_CYP72A613_fenugreek_seedpot_TRINITY_DN22653_c0_g1_TPM=61.66_qPCR	25.2213	2.55647e-08	2.05673e-09	12.4298
																		Fenugreek	stem-2	dil10	BAC1152-BAC1153	Tf_CYP72A613_fenugreek_seedpot_TRINITY_DN22653_c0_g1_TPM=61.66_qPCR	24.8021	3.41837e-08	2.56804e-09	13.3112
																		Fenugreek	stem-3	dil10	BAC1152-BAC1153	Tf_CYP72A613_fenugreek_seedpot_TRINITY_DN22653_c0_g1_TPM=61.66_qPCR	24.6107	3.9034e-08	3.18762e-09	12.2455
																		Fenugreek	flower-1	dil10	BAC1152-BAC1153	Tf_CYP72A613_fenugreek_seedpot_TRINITY_DN22653_c0_g1_TPM=61.66_qPCR	24.2591	4.98074e-08	4.37224e-09	11.3917
																		Fenugreek	flower-2	dil10	BAC1152-BAC1153	Tf_CYP72A613_fenugreek_seedpot_TRINITY_DN22653_c0_g1_TPM=61.66_qPCR	24.7453	3.55559e-08	3.37236e-09	10.5433
																		Fenugreek	flower-3	dil10	BAC1152-BAC1153	Tf_CYP72A613_fenugreek_seedpot_TRINITY_DN22653_c0_g1_TPM=61.66_qPCR	24.4815	4.26913e-08	3.69331e-09	11.5591
																		Paris	root-1	dil10	BAC1142-BAC1143	Pp-CYP90B52_TRINITY_DN34485_c0_g1_i1_TPM_0.74_qPCR	32.5025	1.64348e-10	8.89391e-09	0.0184787
																		Paris	root-2	dil10	BAC1142-BAC1143	Pp-CYP90B52_TRINITY_DN34485_c0_g1_i1_TPM_0.74_qPCR	30.3232	7.44393e-10	7.45405e-09	0.0998642
																		Paris	root-3	dil10	BAC1142-BAC1143	Pp-CYP90B52_TRINITY_DN34485_c0_g1_i1_TPM_0.74_qPCR	32.8346	1.30557e-10	5.35666e-09	0.0243727
																		Paris	leaf-1	dil10	BAC1142-BAC1143	Pp-CYP90B52_TRINITY_DN34485_c0_g1_i1_TPM_0.74_qPCR	26.1037	1.38679e-08	1.15445e-06	0.0120126
																		Paris	leaf-2	dil10	BAC1142-BAC1143	Pp-CYP90B52_TRINITY_DN34485_c0_g1_i1_TPM_0.74_qPCR	26.5421	1.02335e-08	9.59862e-07	0.0106615
																		Paris	leaf-3	dil10	BAC1142-BAC1143	Pp-CYP90B52_TRINITY_DN34485_c0_g1_i1_TPM_0.74_qPCR	26.2292	1.27125e-08	8.51838e-07	0.0149237
																		Paris	stem-1	dil10	BAC1142-BAC1143	Pp-CYP90B52_TRINITY_DN34485_c0_g1_i1_TPM_0.74_qPCR	32.3707	1.80078e-10	8.78817e-07	0.00020491
																		Paris	stem-2	dil10	BAC1142-BAC1143	Pp-CYP90B52_TRINITY_DN34485_c0_g1_i1_TPM_0.74_qPCR	32.2728	1.92716e-10	9.98942e-07	0.00019292
																		Paris	stem-3	dil10	BAC1142-BAC1143	Pp-CYP90B52_TRINITY_DN34485_c0_g1_i1_TPM_0.74_qPCR	31.6068	3.05771e-10	1.24533e-06	0.000245533
																		Paris	flowers-1	dil10	BAC1142-BAC1143	Pp-CYP90B52_TRINITY_DN34485_c0_g1_i1_TPM_0.74_qPCR	31.0025	4.6486e-10	1.03635e-06	0.000448555
																		Paris	flowers-2	dil10	BAC1142-BAC1143	Pp-CYP90B52_TRINITY_DN34485_c0_g1_i1_TPM_0.74_qPCR	31.6368	2.99478e-10	1.16489e-06	0.000257087
																		Paris	flowers-3	dil10	BAC1142-BAC1143	Pp-CYP90B52_TRINITY_DN34485_c0_g1_i1_TPM_0.74_qPCR	31.0508	4.49543e-10	9.98687e-07	0.000450134
																		Fenugreek	seedpod-1	dil50	BAC1152-BAC1153	Tf_CYP72A613_fenugreek_seedpot_TRINITY_DN22653_c0_g1_TPM=61.66_qPCR	25.9313	1.56278e-08	6.86898e-10	22.7512
																		Fenugreek	seedpod-2	dil50	BAC1152-BAC1153	Tf_CYP72A613_fenugreek_seedpot_TRINITY_DN22653_c0_g1_TPM=61.66_qPCR	26.6198	9.69731e-09	4.10453e-10	23.6259
																		Fenugreek	seedpod-3	dil50	BAC1152-BAC1153	Tf_CYP72A613_fenugreek_seedpot_TRINITY_DN22653_c0_g1_TPM=61.66_qPCR	26.0313	1.45811e-08	6.11682e-10	23.8376
																		Fenugreek	leaf-1	dil50	BAC1152-BAC1153	Tf_CYP72A613_fenugreek_seedpot_TRINITY_DN22653_c0_g1_TPM=61.66_qPCR	27.9022	3.98657e-09	1.22148e-10	32.6372
																		Fenugreek	leaf-2	dil50	BAC1152-BAC1153	Tf_CYP72A613_fenugreek_seedpot_TRINITY_DN22653_c0_g1_TPM=61.66_qPCR	27.6996	4.58773e-09	1.71673e-10	26.7236
																		Fenugreek	leaf-3	dil50	BAC1152-BAC1153	Tf_CYP72A613_fenugreek_seedpot_TRINITY_DN22653_c0_g1_TPM=61.66_qPCR	27.7225	4.51542e-09	1.65005e-10	27.3654
																		Fenugreek	stem-1	dil50	BAC1152-BAC1153	Tf_CYP72A613_fenugreek_seedpot_TRINITY_DN22653_c0_g1_TPM=61.66_qPCR	26.8402	8.32307e-09	4.95451e-10	16.799
																		Fenugreek	stem-2	dil50	BAC1152-BAC1153	Tf_CYP72A613_fenugreek_seedpot_TRINITY_DN22653_c0_g1_TPM=61.66_qPCR	27.0454	7.21992e-09	3.94042e-10	18.3227
																		Fenugreek	stem-3	dil50	BAC1152-BAC1153	Tf_CYP72A613_fenugreek_seedpot_TRINITY_DN22653_c0_g1_TPM=61.66_qPCR	27.1375	6.77327e-09	4.12471e-10	16.4212
																		Fenugreek	flower-1	dil50	BAC1152-BAC1153	Tf_CYP72A613_fenugreek_seedpot_TRINITY_DN22653_c0_g1_TPM=61.66_qPCR	26.3956	1.13278e-08	7.88166e-10	14.3723
																		Fenugreek	flower-2	dil50	BAC1152-BAC1153	Tf_CYP72A613_fenugreek_seedpot_TRINITY_DN22653_c0_g1_TPM=61.66_qPCR	26.9775	7.56767e-09	5.64802e-10	13.3988
																		Fenugreek	flower-3	dil50	BAC1152-BAC1153	Tf_CYP72A613_fenugreek_seedpot_TRINITY_DN22653_c0_g1_TPM=61.66_qPCR	27.0063	7.41825e-09	5.82637e-10	12.7322
																		Paris	root-1	dil50	BAC1142-BAC1143	Pp-CYP90B52_TRINITY_DN34485_c0_g1_i1_TPM_0.74_qPCR	40	9.09495e-13	9.41002e-10	0.000966517
																		Paris	root-2	dil50	BAC1142-BAC1143	Pp-CYP90B52_TRINITY_DN34485_c0_g1_i1_TPM_0.74_qPCR	34.9121	3.09312e-11	1.67337e-09	0.0184844
																		Paris	root-3	dil50	BAC1142-BAC1143	Pp-CYP90B52_TRINITY_DN34485_c0_g1_i1_TPM_0.74_qPCR	33.851	6.45404e-11	1.37186e-09	0.047046
																		Paris	leaf-1	dil50	BAC1142-BAC1143	Pp-CYP90B52_TRINITY_DN34485_c0_g1_i1_TPM_0.74_qPCR	28.2191	3.20045e-09	2.27867e-07	0.0140452
																		Paris	leaf-2	dil50	BAC1142-BAC1143	Pp-CYP90B52_TRINITY_DN34485_c0_g1_i1_TPM_0.74_qPCR	28.7244	2.25478e-09	1.93215e-07	0.0116699
																		Paris	leaf-3	dil50	BAC1142-BAC1143	Pp-CYP90B52_TRINITY_DN34485_c0_g1_i1_TPM_0.74_qPCR	28.7811	2.16778e-09	1.79137e-07	0.0121013
																		Paris	stem-1	dil50	BAC1142-BAC1143	Pp-CYP90B52_TRINITY_DN34485_c0_g1_i1_TPM_0.74_qPCR	36.5018	1.02769e-11	1.52844e-07	6.72378e-05
																		Paris	stem-2	dil50	BAC1142-BAC1143	Pp-CYP90B52_TRINITY_DN34485_c0_g1_i1_TPM_0.74_qPCR	34.0182	5.7478e-11	2.18005e-07	0.000263655
																		Paris	stem-3	dil50	BAC1142-BAC1143	Pp-CYP90B52_TRINITY_DN34485_c0_g1_i1_TPM_0.74_qPCR	33.9918	5.85404e-11	2.43687e-07	0.000240228
																		Paris	flowers-1	dil50	BAC1142-BAC1143	Pp-CYP90B52_TRINITY_DN34485_c0_g1_i1_TPM_0.74_qPCR	33.5632	7.87878e-11	2.07041e-07	0.000380542
																		Paris	flowers-2	dil50	BAC1142-BAC1143	Pp-CYP90B52_TRINITY_DN34485_c0_g1_i1_TPM_0.74_qPCR	34.1878	5.11015e-11	2.07497e-07	0.000246276
																		Paris	flowers-3	dil50	BAC1142-BAC1143	Pp-CYP90B52_TRINITY_DN34485_c0_g1_i1_TPM_0.74_qPCR	33.7777	6.79034e-11	2.00173e-07	0.000339223
																		Fenugreek	seedpod-1	dil2	BAC1154-BAC1155	Tf-CYP90B50_fenugreek_seedpot_TRINITY_DN23191_c4_g2_TPM=282.23_qPCR	20.4649	6.90978e-07	1.26513e-08	54.6172
																		Fenugreek	seedpod-2	dil2	BAC1154-BAC1155	Tf-CYP90B50_fenugreek_seedpot_TRINITY_DN23191_c4_g2_TPM=282.23_qPCR	20.3464	7.50124e-07	1.25461e-08	59.7895
																		Fenugreek	seedpod-3	dil2	BAC1154-BAC1155	Tf-CYP90B50_fenugreek_seedpot_TRINITY_DN23191_c4_g2_TPM=282.23_qPCR	20.664	6.01887e-07	1.10591e-08	54.4248
																		Fenugreek	leaf-1	dil2	BAC1154-BAC1155	Tf-CYP90B50_fenugreek_seedpot_TRINITY_DN23191_c4_g2_TPM=282.23_qPCR	21.2962	3.88328e-07	3.95298e-09	98.2367
																		Fenugreek	leaf-2	dil2	BAC1154-BAC1155	Tf-CYP90B50_fenugreek_seedpot_TRINITY_DN23191_c4_g2_TPM=282.23_qPCR	21.2483	4.01437e-07	3.44373e-09	116.57
																		Fenugreek	leaf-3	dil2	BAC1154-BAC1155	Tf-CYP90B50_fenugreek_seedpot_TRINITY_DN23191_c4_g2_TPM=282.23_qPCR	21.3001	3.87284e-07	3.84464e-09	100.734
																		Fenugreek	stem-1	dil2	BAC1154-BAC1155	Tf-CYP90B50_fenugreek_seedpot_TRINITY_DN23191_c4_g2_TPM=282.23_qPCR	23.4529	8.70907e-08	1.56742e-08	5.5563
																		Fenugreek	stem-2	dil2	BAC1154-BAC1155	Tf-CYP90B50_fenugreek_seedpot_TRINITY_DN23191_c4_g2_TPM=282.23_qPCR	23.0023	1.19016e-07	1.52949e-08	7.7814
																		Fenugreek	stem-3	dil2	BAC1154-BAC1155	Tf-CYP90B50_fenugreek_seedpot_TRINITY_DN23191_c4_g2_TPM=282.23_qPCR	23.429	8.85433e-08	1.50605e-08	5.87918
																		Fenugreek	flower-1	dil2	BAC1154-BAC1155	Tf-CYP90B50_fenugreek_seedpot_TRINITY_DN23191_c4_g2_TPM=282.23_qPCR	21.9414	2.48294e-07	2.1537e-08	11.5287
																		Fenugreek	flower-2	dil2	BAC1154-BAC1155	Tf-CYP90B50_fenugreek_seedpot_TRINITY_DN23191_c4_g2_TPM=282.23_qPCR	21.8693	2.61024e-07	1.95119e-08	13.3777
																		Fenugreek	flower-3	dil2	BAC1154-BAC1155	Tf-CYP90B50_fenugreek_seedpot_TRINITY_DN23191_c4_g2_TPM=282.23_qPCR	22.4584	1.73514e-07	2.05103e-08	8.45986
																		Paris	root-1	dil2	BAC1144-BAC1145	Pp-CYP72A616_Stem_TRINITY_DN36247_c0_g2_i1_TPM_42.54_qPCR	31.9613	2.39153e-10	4.04817e-08	0.00590767
																		Paris	root-2	dil2	BAC1144-BAC1145	Pp-CYP72A616_Stem_TRINITY_DN36247_c0_g2_i1_TPM_42.54_qPCR	31.8764	2.53664e-10	4.25662e-08	0.00595927
																		Paris	root-3	dil2	BAC1144-BAC1145	Pp-CYP72A616_Stem_TRINITY_DN36247_c0_g2_i1_TPM_42.54_qPCR	32.5041	1.64168e-10	4.63919e-08	0.00353872
																		Paris	leaf-1	dil2	BAC1144-BAC1145	Pp-CYP72A616_Stem_TRINITY_DN36247_c0_g2_i1_TPM_42.54_qPCR	20.0279	9.35433e-07	3.3685e-06	0.277701
																		Paris	leaf-2	dil2	BAC1144-BAC1145	Pp-CYP72A616_Stem_TRINITY_DN36247_c0_g2_i1_TPM_42.54_qPCR	19.8776	1.03812e-06	4.69329e-06	0.221192
																		Paris	leaf-3	dil2	BAC1144-BAC1145	Pp-CYP72A616_Stem_TRINITY_DN36247_c0_g2_i1_TPM_42.54_qPCR	20.1532	8.57579e-07	4.66231e-06	0.183939
																		Paris	stem-1	dil2	BAC1144-BAC1145	Pp-CYP72A616_Stem_TRINITY_DN36247_c0_g2_i1_TPM_42.54_qPCR	22.963	1.22306e-07	4.96769e-06	0.0246203
																		Paris	stem-2	dil2	BAC1144-BAC1145	Pp-CYP72A616_Stem_TRINITY_DN36247_c0_g2_i1_TPM_42.54_qPCR	22.821	1.3496e-07	4.48067e-06	0.0301205
																		Paris	stem-3	dil2	BAC1144-BAC1145	Pp-CYP72A616_Stem_TRINITY_DN36247_c0_g2_i1_TPM_42.54_qPCR	22.8256	1.34527e-07	1.76717e-06	0.0761256
																		Paris	fruits-1	dil2	BAC1144-BAC1145	Pp-CYP72A616_Stem_TRINITY_DN36247_c0_g2_i1_TPM_42.54_qPCR	23.6728	7.47776e-08	5.91063e-06	0.0126514
																		Paris	fruits-2	dil2	BAC1144-BAC1145	Pp-CYP72A616_Stem_TRINITY_DN36247_c0_g2_i1_TPM_42.54_qPCR	23.4577	8.68009e-08	5.23091e-06	0.0165938
																		Paris	fruits-3	dil2	BAC1144-BAC1145	Pp-CYP72A616_Stem_TRINITY_DN36247_c0_g2_i1_TPM_42.54_qPCR	23.4696	8.60863e-08	5.97004e-06	0.0144197
																		Fenugreek	seedpod-1	dil10	BAC1154-BAC1155	Tf-CYP90B50_fenugreek_seedpot_TRINITY_DN23191_c4_g2_TPM=282.23_qPCR	22.5961	1.57719e-07	2.46328e-09	64.0282
																		Fenugreek	seedpod-2	dil10	BAC1154-BAC1155	Tf-CYP90B50_fenugreek_seedpot_TRINITY_DN23191_c4_g2_TPM=282.23_qPCR	23.8193	6.75597e-08	2.05573e-09	32.8641
																		Fenugreek	seedpod-3	dil10	BAC1154-BAC1155	Tf-CYP90B50_fenugreek_seedpot_TRINITY_DN23191_c4_g2_TPM=282.23_qPCR	22.6458	1.52387e-07	3.11317e-09	48.9491
																		Fenugreek	leaf-1	dil10	BAC1154-BAC1155	Tf-CYP90B50_fenugreek_seedpot_TRINITY_DN23191_c4_g2_TPM=282.23_qPCR	23.5147	8.34415e-08	7.17752e-10	116.254
																		Fenugreek	leaf-2	dil10	BAC1154-BAC1155	Tf-CYP90B50_fenugreek_seedpot_TRINITY_DN23191_c4_g2_TPM=282.23_qPCR	23.8098	6.80033e-08	5.16785e-10	131.589
																		Fenugreek	leaf-3	dil10	BAC1154-BAC1155	Tf-CYP90B50_fenugreek_seedpot_TRINITY_DN23191_c4_g2_TPM=282.23_qPCR	23.6833	7.42343e-08	8.33916e-10	89.0189
																		Fenugreek	stem-1	dil10	BAC1154-BAC1155	Tf-CYP90B50_fenugreek_seedpot_TRINITY_DN23191_c4_g2_TPM=282.23_qPCR	25.8426	1.66194e-08	2.05673e-09	8.08052
																		Fenugreek	stem-2	dil10	BAC1154-BAC1155	Tf-CYP90B50_fenugreek_seedpot_TRINITY_DN23191_c4_g2_TPM=282.23_qPCR	25.4758	2.143e-08	2.56804e-09	8.34487
																		Fenugreek	stem-3	dil10	BAC1154-BAC1155	Tf-CYP90B50_fenugreek_seedpot_TRINITY_DN23191_c4_g2_TPM=282.23_qPCR	25.2493	2.50732e-08	3.18762e-09	7.8658
																		Fenugreek	flower-1	dil10	BAC1154-BAC1155	Tf-CYP90B50_fenugreek_seedpot_TRINITY_DN23191_c4_g2_TPM=282.23_qPCR	24.8593	3.28544e-08	4.37224e-09	7.51431
																		Fenugreek	flower-2	dil10	BAC1154-BAC1155	Tf-CYP90B50_fenugreek_seedpot_TRINITY_DN23191_c4_g2_TPM=282.23_qPCR	24.2224	5.10903e-08	3.37236e-09	15.1497
																		Fenugreek	flower-3	dil10	BAC1154-BAC1155	Tf-CYP90B50_fenugreek_seedpot_TRINITY_DN23191_c4_g2_TPM=282.23_qPCR	24.6443	3.81342e-08	3.69331e-09	10.3252
																		Paris	root-1	dil10	BAC1144-BAC1145	Pp-CYP72A616_Stem_TRINITY_DN36247_c0_g2_i1_TPM_42.54_qPCR	34.3174	4.67139e-11	8.89391e-09	0.00525235
																		Paris	root-2	dil10	BAC1144-BAC1145	Pp-CYP72A616_Stem_TRINITY_DN36247_c0_g2_i1_TPM_42.54_qPCR	34.4415	4.28611e-11	7.45405e-09	0.00575004
																		Paris	root-3	dil10	BAC1144-BAC1145	Pp-CYP72A616_Stem_TRINITY_DN36247_c0_g2_i1_TPM_42.54_qPCR	33.7534	6.90594e-11	5.35666e-09	0.0128922
																		Paris	leaf-1	dil10	BAC1144-BAC1145	Pp-CYP72A616_Stem_TRINITY_DN36247_c0_g2_i1_TPM_42.54_qPCR	22.4527	1.742e-07	1.15445e-06	0.150894
																		Paris	leaf-2	dil10	BAC1144-BAC1145	Pp-CYP72A616_Stem_TRINITY_DN36247_c0_g2_i1_TPM_42.54_qPCR	22.0917	2.23731e-07	9.59862e-07	0.233086
																		Paris	leaf-3	dil10	BAC1144-BAC1145	Pp-CYP72A616_Stem_TRINITY_DN36247_c0_g2_i1_TPM_42.54_qPCR	22.5377	1.64244e-07	8.51838e-07	0.192811
																		Paris	stem-1	dil10	BAC1144-BAC1145	Pp-CYP72A616_Stem_TRINITY_DN36247_c0_g2_i1_TPM_42.54_qPCR	25.3024	2.41667e-08	8.78817e-07	0.0274991
																		Paris	stem-2	dil10	BAC1144-BAC1145	Pp-CYP72A616_Stem_TRINITY_DN36247_c0_g2_i1_TPM_42.54_qPCR	25.0378	2.9032e-08	9.98942e-07	0.0290627
																		Paris	stem-3	dil10	BAC1144-BAC1145	Pp-CYP72A616_Stem_TRINITY_DN36247_c0_g2_i1_TPM_42.54_qPCR	25.0607	2.85752e-08	1.24533e-06	0.0229458
																		Paris	flowers-1	dil10	BAC1144-BAC1145	Pp-CYP72A616_Stem_TRINITY_DN36247_c0_g2_i1_TPM_42.54_qPCR	25.9999	1.49021e-08	1.03635e-06	0.0143794
																		Paris	flowers-2	dil10	BAC1144-BAC1145	Pp-CYP72A616_Stem_TRINITY_DN36247_c0_g2_i1_TPM_42.54_qPCR	25.1412	2.70235e-08	1.16489e-06	0.0231983
																		Paris	flowers-3	dil10	BAC1144-BAC1145	Pp-CYP72A616_Stem_TRINITY_DN36247_c0_g2_i1_TPM_42.54_qPCR	26.0579	1.43152e-08	9.98687e-07	0.014334
																		Fenugreek	seedpod-1	dil50	BAC1154-BAC1155	Tf-CYP90B50_fenugreek_seedpot_TRINITY_DN23191_c4_g2_TPM=282.23_qPCR	24.9247	3.13981e-08	6.86898e-10	45.71
																		Fenugreek	seedpod-2	dil50	BAC1154-BAC1155	Tf-CYP90B50_fenugreek_seedpot_TRINITY_DN23191_c4_g2_TPM=282.23_qPCR	25.2948	2.42946e-08	4.10453e-10	59.1898
																		Fenugreek	seedpod-3	dil50	BAC1154-BAC1155	Tf-CYP90B50_fenugreek_seedpot_TRINITY_DN23191_c4_g2_TPM=282.23_qPCR	25.1536	2.67929e-08	6.11682e-10	43.8021
																		Fenugreek	leaf-1	dil50	BAC1154-BAC1155	Tf-CYP90B50_fenugreek_seedpot_TRINITY_DN23191_c4_g2_TPM=282.23_qPCR	25.7562	1.76447e-08	1.22148e-10	144.453
																		Fenugreek	leaf-2	dil50	BAC1154-BAC1155	Tf-CYP90B50_fenugreek_seedpot_TRINITY_DN23191_c4_g2_TPM=282.23_qPCR	25.8523	1.65075e-08	1.71673e-10	96.1564
																		Fenugreek	leaf-3	dil50	BAC1154-BAC1155	Tf-CYP90B50_fenugreek_seedpot_TRINITY_DN23191_c4_g2_TPM=282.23_qPCR	26.1647	1.32935e-08	1.65005e-10	80.5643
																		Fenugreek	stem-1	dil50	BAC1154-BAC1155	Tf-CYP90B50_fenugreek_seedpot_TRINITY_DN23191_c4_g2_TPM=282.23_qPCR	27.8583	4.10967e-09	4.95451e-10	8.29479
																		Fenugreek	stem-2	dil50	BAC1154-BAC1155	Tf-CYP90B50_fenugreek_seedpot_TRINITY_DN23191_c4_g2_TPM=282.23_qPCR	27.8452	4.14723e-09	3.94042e-10	10.5248
																		Fenugreek	stem-3	dil50	BAC1154-BAC1155	Tf-CYP90B50_fenugreek_seedpot_TRINITY_DN23191_c4_g2_TPM=282.23_qPCR	27.7641	4.38718e-09	4.12471e-10	10.6363
																		Fenugreek	flower-1	dil50	BAC1154-BAC1155	Tf-CYP90B50_fenugreek_seedpot_TRINITY_DN23191_c4_g2_TPM=282.23_qPCR	26.6313	9.62002e-09	7.88166e-10	12.2056
																		Fenugreek	flower-2	dil50	BAC1154-BAC1155	Tf-CYP90B50_fenugreek_seedpot_TRINITY_DN23191_c4_g2_TPM=282.23_qPCR	26.9118	7.92052e-09	5.64802e-10	14.0235
																		Fenugreek	flower-3	dil50	BAC1154-BAC1155	Tf-CYP90B50_fenugreek_seedpot_TRINITY_DN23191_c4_g2_TPM=282.23_qPCR	26.9184	7.88427e-09	5.82637e-10	13.532
																		Paris	root-1	dil50	BAC1144-BAC1145	Pp-CYP72A616_Stem_TRINITY_DN36247_c0_g2_i1_TPM_42.54_qPCR	35.3929	2.21651e-11	9.41002e-10	0.0235548
																		Paris	root-2	dil50	BAC1144-BAC1145	Pp-CYP72A616_Stem_TRINITY_DN36247_c0_g2_i1_TPM_42.54_qPCR	36.0699	1.38637e-11	1.67337e-09	0.00828492
																		Paris	root-3	dil50	BAC1144-BAC1145	Pp-CYP72A616_Stem_TRINITY_DN36247_c0_g2_i1_TPM_42.54_qPCR	36.9717	7.42018e-12	1.37186e-09	0.00540885
																		Paris	leaf-1	dil50	BAC1144-BAC1145	Pp-CYP72A616_Stem_TRINITY_DN36247_c0_g2_i1_TPM_42.54_qPCR	24.4167	4.46514e-08	2.27867e-07	0.195953
																		Paris	leaf-2	dil50	BAC1144-BAC1145	Pp-CYP72A616_Stem_TRINITY_DN36247_c0_g2_i1_TPM_42.54_qPCR	24.7443	3.55826e-08	1.93215e-07	0.184161
																		Paris	leaf-3	dil50	BAC1144-BAC1145	Pp-CYP72A616_Stem_TRINITY_DN36247_c0_g2_i1_TPM_42.54_qPCR	24.9246	3.14013e-08	1.79137e-07	0.175292
																		Paris	stem-1	dil50	BAC1144-BAC1145	Pp-CYP72A616_Stem_TRINITY_DN36247_c0_g2_i1_TPM_42.54_qPCR	27.6276	4.82247e-09	1.52844e-07	0.0315516
																		Paris	stem-2	dil50	BAC1144-BAC1145	Pp-CYP72A616_Stem_TRINITY_DN36247_c0_g2_i1_TPM_42.54_qPCR	27.1424	6.75014e-09	2.18005e-07	0.0309633
																		Paris	stem-3	dil50	BAC1144-BAC1145	Pp-CYP72A616_Stem_TRINITY_DN36247_c0_g2_i1_TPM_42.54_qPCR	27.3403	5.88522e-09	2.43687e-07	0.0241508
																		Paris	flowers-1	dil50	BAC1144-BAC1145	Pp-CYP72A616_Stem_TRINITY_DN36247_c0_g2_i1_TPM_42.54_qPCR	28.3564	2.90994e-09	2.07041e-07	0.0140549
																		Paris	flowers-2	dil50	BAC1144-BAC1145	Pp-CYP72A616_Stem_TRINITY_DN36247_c0_g2_i1_TPM_42.54_qPCR	28.1686	3.31442e-09	2.07497e-07	0.0159733
																		Paris	flowers-3	dil50	BAC1144-BAC1145	Pp-CYP72A616_Stem_TRINITY_DN36247_c0_g2_i1_TPM_42.54_qPCR	28.3053	3.01469e-09	2.00173e-07	0.0150604
																		Fenugreek	seedpod-1	dil2	BAC1156-BAC1157	Tf-CYP90B51_fenugreek_seedpot_TRINITY_DN22945_c1_g2_TPM=6.77_qPCR	25.6268	1.92999e-08	1.26513e-08	1.52553
																		Fenugreek	seedpod-2	dil2	BAC1156-BAC1157	Tf-CYP90B51_fenugreek_seedpot_TRINITY_DN22945_c1_g2_TPM=6.77_qPCR	25.4869	2.1266e-08	1.25461e-08	1.69503
																		Fenugreek	seedpod-3	dil2	BAC1156-BAC1157	Tf-CYP90B51_fenugreek_seedpot_TRINITY_DN22945_c1_g2_TPM=6.77_qPCR	25.4944	2.11551e-08	1.10591e-08	1.91292
																		Fenugreek	leaf-1	dil2	BAC1156-BAC1157	Tf-CYP90B51_fenugreek_seedpot_TRINITY_DN22945_c1_g2_TPM=6.77_qPCR	27.1769	6.59084e-09	3.95298e-09	1.66731
																		Fenugreek	leaf-2	dil2	BAC1156-BAC1157	Tf-CYP90B51_fenugreek_seedpot_TRINITY_DN22945_c1_g2_TPM=6.77_qPCR	27.3489	5.84996e-09	3.44373e-09	1.69873
																		Fenugreek	leaf-3	dil2	BAC1156-BAC1157	Tf-CYP90B51_fenugreek_seedpot_TRINITY_DN22945_c1_g2_TPM=6.77_qPCR	27.2629	6.20945e-09	3.84464e-09	1.61509
																		Fenugreek	stem-1	dil2	BAC1156-BAC1157	Tf-CYP90B51_fenugreek_seedpot_TRINITY_DN22945_c1_g2_TPM=6.77_qPCR	26.3094	1.2025e-08	1.56742e-08	0.767182
																		Fenugreek	stem-2	dil2	BAC1156-BAC1157	Tf-CYP90B51_fenugreek_seedpot_TRINITY_DN22945_c1_g2_TPM=6.77_qPCR	26.3546	1.16544e-08	1.52949e-08	0.761977
																		Fenugreek	stem-3	dil2	BAC1156-BAC1157	Tf-CYP90B51_fenugreek_seedpot_TRINITY_DN22945_c1_g2_TPM=6.77_qPCR	26.3204	1.19332e-08	1.50605e-08	0.792349
																		Fenugreek	flower-1	dil2	BAC1156-BAC1157	Tf-CYP90B51_fenugreek_seedpot_TRINITY_DN22945_c1_g2_TPM=6.77_qPCR	26.2227	1.27694e-08	2.1537e-08	0.592907
																		Fenugreek	flower-2	dil2	BAC1156-BAC1157	Tf-CYP90B51_fenugreek_seedpot_TRINITY_DN22945_c1_g2_TPM=6.77_qPCR	26.164	1.32999e-08	1.95119e-08	0.68163
																		Fenugreek	flower-3	dil2	BAC1156-BAC1157	Tf-CYP90B51_fenugreek_seedpot_TRINITY_DN22945_c1_g2_TPM=6.77_qPCR	26.1396	1.35266e-08	2.05103e-08	0.659502
																		Paris	root-1	dil2	BAC1146-BAC1147	Pp-CYP94D108_Leaf_TRINITY_DN61304_c0_g4_i1_TPM_23.85	28.7119	2.27438e-09	4.04817e-08	0.0561828
																		Paris	root-2	dil2	BAC1146-BAC1147	Pp-CYP94D108_Leaf_TRINITY_DN61304_c0_g4_i1_TPM_23.85	28.7613	2.19776e-09	4.25662e-08	0.0516315
																		Paris	root-3	dil2	BAC1146-BAC1147	Pp-CYP94D108_Leaf_TRINITY_DN61304_c0_g4_i1_TPM_23.85	28.3297	2.96413e-09	4.63919e-08	0.0638933
																		Paris	leaf-1	dil2	BAC1146-BAC1147	Pp-CYP94D108_Leaf_TRINITY_DN61304_c0_g4_i1_TPM_23.85	28.739	2.23198e-09	3.3685e-06	0.000662604
																		Paris	leaf-2	dil2	BAC1146-BAC1147	Pp-CYP94D108_Leaf_TRINITY_DN61304_c0_g4_i1_TPM_23.85	28.7288	2.24789e-09	4.69329e-06	0.000478958
																		Paris	leaf-3	dil2	BAC1146-BAC1147	Pp-CYP94D108_Leaf_TRINITY_DN61304_c0_g4_i1_TPM_23.85	29.1538	1.67431e-09	4.66231e-06	0.000359117
																		Paris	stem-1	dil2	BAC1146-BAC1147	Pp-CYP94D108_Leaf_TRINITY_DN61304_c0_g4_i1_TPM_23.85	34.2117	5.02621e-11	4.96769e-06	1.01178e-05
																		Paris	stem-2	dil2	BAC1146-BAC1147	Pp-CYP94D108_Leaf_TRINITY_DN61304_c0_g4_i1_TPM_23.85	33.4198	8.70263e-11	4.48067e-06	1.94226e-05
																		Paris	stem-3	dil2	BAC1146-BAC1147	Pp-CYP94D108_Leaf_TRINITY_DN61304_c0_g4_i1_TPM_23.85	32.1546	2.0917e-10	1.76717e-06	0.000118365
																		Paris	fruits-1	dil2	BAC1146-BAC1147	Pp-CYP94D108_Leaf_TRINITY_DN61304_c0_g4_i1_TPM_23.85	24.3686	4.61648e-08	5.91063e-06	0.00781047
																		Paris	fruits-2	dil2	BAC1146-BAC1147	Pp-CYP94D108_Leaf_TRINITY_DN61304_c0_g4_i1_TPM_23.85	24.222	5.11043e-08	5.23091e-06	0.00976967
																		Paris	fruits-3	dil2	BAC1146-BAC1147	Pp-CYP94D108_Leaf_TRINITY_DN61304_c0_g4_i1_TPM_23.85	24.1705	5.29623e-08	5.97004e-06	0.00887136
																		Fenugreek	seedpod-1	dil10	BAC1156-BAC1157	Tf-CYP90B51_fenugreek_seedpot_TRINITY_DN22945_c1_g2_TPM=6.77_qPCR	27.961	3.8274e-09	2.46328e-09	1.55378
																		Fenugreek	seedpod-2	dil10	BAC1156-BAC1157	Tf-CYP90B51_fenugreek_seedpot_TRINITY_DN22945_c1_g2_TPM=6.77_qPCR	28.0806	3.52295e-09	2.05573e-09	1.71372
																		Fenugreek	seedpod-3	dil10	BAC1156-BAC1157	Tf-CYP90B51_fenugreek_seedpot_TRINITY_DN22945_c1_g2_TPM=6.77_qPCR	27.9713	3.80009e-09	3.11317e-09	1.22065
																		Fenugreek	leaf-1	dil10	BAC1156-BAC1157	Tf-CYP90B51_fenugreek_seedpot_TRINITY_DN22945_c1_g2_TPM=6.77_qPCR	29.7925	1.07536e-09	7.17752e-10	1.49824
																		Fenugreek	leaf-2	dil10	BAC1156-BAC1157	Tf-CYP90B51_fenugreek_seedpot_TRINITY_DN22945_c1_g2_TPM=6.77_qPCR	29.6046	1.22494e-09	5.16785e-10	2.37031
																		Fenugreek	leaf-3	dil10	BAC1156-BAC1157	Tf-CYP90B51_fenugreek_seedpot_TRINITY_DN22945_c1_g2_TPM=6.77_qPCR	29.707	1.14106e-09	8.33916e-10	1.36831
																		Fenugreek	stem-1	dil10	BAC1156-BAC1157	Tf-CYP90B51_fenugreek_seedpot_TRINITY_DN22945_c1_g2_TPM=6.77_qPCR	28.5384	2.56502e-09	2.05673e-09	1.24713
																		Fenugreek	stem-2	dil10	BAC1156-BAC1157	Tf-CYP90B51_fenugreek_seedpot_TRINITY_DN22945_c1_g2_TPM=6.77_qPCR	28.6764	2.33101e-09	2.56804e-09	0.907702
																		Fenugreek	stem-3	dil10	BAC1156-BAC1157	Tf-CYP90B51_fenugreek_seedpot_TRINITY_DN22945_c1_g2_TPM=6.77_qPCR	28.6232	2.41851e-09	3.18762e-09	0.758721
																		Fenugreek	flower-1	dil10	BAC1156-BAC1157	Tf-CYP90B51_fenugreek_seedpot_TRINITY_DN22945_c1_g2_TPM=6.77_qPCR	29.0303	1.82397e-09	4.37224e-09	0.417171
																		Fenugreek	flower-2	dil10	BAC1156-BAC1157	Tf-CYP90B51_fenugreek_seedpot_TRINITY_DN22945_c1_g2_TPM=6.77_qPCR	28.1423	3.37547e-09	3.37236e-09	1.00092
																		Fenugreek	flower-3	dil10	BAC1156-BAC1157	Tf-CYP90B51_fenugreek_seedpot_TRINITY_DN22945_c1_g2_TPM=6.77_qPCR	28.4784	2.67391e-09	3.69331e-09	0.723987
																		Paris	root-1	dil10	BAC1146-BAC1147	Pp-CYP94D108_Leaf_TRINITY_DN61304_c0_g4_i1_TPM_23.85	31.331	3.70188e-10	8.89391e-09	0.0416226
																		Paris	root-2	dil10	BAC1146-BAC1147	Pp-CYP94D108_Leaf_TRINITY_DN61304_c0_g4_i1_TPM_23.85	31.4812	3.33592e-10	7.45405e-09	0.0447532
																		Paris	root-3	dil10	BAC1146-BAC1147	Pp-CYP94D108_Leaf_TRINITY_DN61304_c0_g4_i1_TPM_23.85	31.4982	3.29687e-10	5.35666e-09	0.061547
																		Paris	leaf-1	dil10	BAC1146-BAC1147	Pp-CYP94D108_Leaf_TRINITY_DN61304_c0_g4_i1_TPM_23.85	30.3828	7.14266e-10	1.15445e-06	0.000618705
																		Paris	leaf-2	dil10	BAC1146-BAC1147	Pp-CYP94D108_Leaf_TRINITY_DN61304_c0_g4_i1_TPM_23.85	31.0042	4.64307e-10	9.59862e-07	0.000483723
																		Paris	leaf-3	dil10	BAC1146-BAC1147	Pp-CYP94D108_Leaf_TRINITY_DN61304_c0_g4_i1_TPM_23.85	30.4159	6.9806e-10	8.51838e-07	0.000819475
																		Paris	stem-1	dil10	BAC1146-BAC1147	Pp-CYP94D108_Leaf_TRINITY_DN61304_c0_g4_i1_TPM_23.85	34.6198	3.78796e-11	8.78817e-07	4.31029e-05
																		Paris	stem-2	dil10	BAC1146-BAC1147	Pp-CYP94D108_Leaf_TRINITY_DN61304_c0_g4_i1_TPM_23.85	33.5731	7.82511e-11	9.98942e-07	7.8334e-05
																		Paris	stem-3	dil10	BAC1146-BAC1147	Pp-CYP94D108_Leaf_TRINITY_DN61304_c0_g4_i1_TPM_23.85	34.353	4.55725e-11	1.24533e-06	3.65946e-05
																		Paris	flowers-1	dil10	BAC1146-BAC1147	Pp-CYP94D108_Leaf_TRINITY_DN61304_c0_g4_i1_TPM_23.85	26.4315	1.10488e-08	1.03635e-06	0.0106613
																		Paris	flowers-2	dil10	BAC1146-BAC1147	Pp-CYP94D108_Leaf_TRINITY_DN61304_c0_g4_i1_TPM_23.85	26.6318	9.61686e-09	1.16489e-06	0.00825561
																		Paris	flowers-3	dil10	BAC1146-BAC1147	Pp-CYP94D108_Leaf_TRINITY_DN61304_c0_g4_i1_TPM_23.85	26.7309	8.97814e-09	9.98687e-07	0.00898994
																		Fenugreek	seedpod-1	dil50	BAC1156-BAC1157	Tf-CYP90B51_fenugreek_seedpot_TRINITY_DN22945_c1_g2_TPM=6.77_qPCR	29.8262	1.05057e-09	6.86898e-10	1.52944
																		Fenugreek	seedpod-2	dil50	BAC1156-BAC1157	Tf-CYP90B51_fenugreek_seedpot_TRINITY_DN22945_c1_g2_TPM=6.77_qPCR	30.3387	7.36463e-10	4.10453e-10	1.79427
																		Fenugreek	seedpod-3	dil50	BAC1156-BAC1157	Tf-CYP90B51_fenugreek_seedpot_TRINITY_DN22945_c1_g2_TPM=6.77_qPCR	29.8974	9.99986e-10	6.11682e-10	1.63481
																		Fenugreek	leaf-1	dil50	BAC1156-BAC1157	Tf-CYP90B51_fenugreek_seedpot_TRINITY_DN22945_c1_g2_TPM=6.77_qPCR	32.1168	2.14728e-10	1.22148e-10	1.75793
																		Fenugreek	leaf-2	dil50	BAC1156-BAC1157	Tf-CYP90B51_fenugreek_seedpot_TRINITY_DN22945_c1_g2_TPM=6.77_qPCR	31.8533	2.57752e-10	1.71673e-10	1.50141
																		Fenugreek	leaf-3	dil50	BAC1156-BAC1157	Tf-CYP90B51_fenugreek_seedpot_TRINITY_DN22945_c1_g2_TPM=6.77_qPCR	32.245	1.96473e-10	1.65005e-10	1.19071
																		Fenugreek	stem-1	dil50	BAC1156-BAC1157	Tf-CYP90B51_fenugreek_seedpot_TRINITY_DN22945_c1_g2_TPM=6.77_qPCR	30.6775	5.82303e-10	4.95451e-10	1.1753
																		Fenugreek	stem-2	dil50	BAC1156-BAC1157	Tf-CYP90B51_fenugreek_seedpot_TRINITY_DN22945_c1_g2_TPM=6.77_qPCR	31.5042	3.28319e-10	3.94042e-10	0.833209
																		Fenugreek	stem-3	dil50	BAC1156-BAC1157	Tf-CYP90B51_fenugreek_seedpot_TRINITY_DN22945_c1_g2_TPM=6.77_qPCR	30.8406	5.20048e-10	4.12471e-10	1.26081
																		Fenugreek	flower-1	dil50	BAC1156-BAC1157	Tf-CYP90B51_fenugreek_seedpot_TRINITY_DN22945_c1_g2_TPM=6.77_qPCR	30.3458	7.32824e-10	7.88166e-10	0.929784
																		Fenugreek	flower-2	dil50	BAC1156-BAC1157	Tf-CYP90B51_fenugreek_seedpot_TRINITY_DN22945_c1_g2_TPM=6.77_qPCR	31.2064	4.03581e-10	5.64802e-10	0.714553
																		Fenugreek	flower-3	dil50	BAC1156-BAC1157	Tf-CYP90B51_fenugreek_seedpot_TRINITY_DN22945_c1_g2_TPM=6.77_qPCR	30.7922	5.37815e-10	5.82637e-10	0.92307
																		Paris	root-1	dil50	BAC1146-BAC1147	Pp-CYP94D108_Leaf_TRINITY_DN61304_c0_g4_i1_TPM_23.85	33.3567	9.09148e-11	9.41002e-10	0.0966149
																		Paris	root-2	dil50	BAC1146-BAC1147	Pp-CYP94D108_Leaf_TRINITY_DN61304_c0_g4_i1_TPM_23.85	34.308	4.70164e-11	1.67337e-09	0.0280968
																		Paris	root-3	dil50	BAC1146-BAC1147	Pp-CYP94D108_Leaf_TRINITY_DN61304_c0_g4_i1_TPM_23.85	34.5175	4.06627e-11	1.37186e-09	0.0296406
																		Paris	leaf-1	dil50	BAC1146-BAC1147	Pp-CYP94D108_Leaf_TRINITY_DN61304_c0_g4_i1_TPM_23.85	34.4928	4.13647e-11	2.27867e-07	0.00018153
																		Paris	leaf-2	dil50	BAC1146-BAC1147	Pp-CYP94D108_Leaf_TRINITY_DN61304_c0_g4_i1_TPM_23.85	33.3088	9.39856e-11	1.93215e-07	0.000486431
																		Paris	leaf-3	dil50	BAC1146-BAC1147	Pp-CYP94D108_Leaf_TRINITY_DN61304_c0_g4_i1_TPM_23.85	33.5003	8.23037e-11	1.79137e-07	0.000459445
																		Paris	stem-1	dil50	BAC1146-BAC1147	Pp-CYP94D108_Leaf_TRINITY_DN61304_c0_g4_i1_TPM_23.85	40	9.09495e-13	1.52844e-07	5.95049e-06
																		Paris	stem-2	dil50	BAC1146-BAC1147	Pp-CYP94D108_Leaf_TRINITY_DN61304_c0_g4_i1_TPM_23.85	40	9.09495e-13	2.18005e-07	4.1719e-06
																		Paris	stem-3	dil50	BAC1146-BAC1147	Pp-CYP94D108_Leaf_TRINITY_DN61304_c0_g4_i1_TPM_23.85	40	9.09495e-13	2.43687e-07	3.73223e-06
																		Paris	flowers-1	dil50	BAC1146-BAC1147	Pp-CYP94D108_Leaf_TRINITY_DN61304_c0_g4_i1_TPM_23.85	29.3151	1.4972e-09	2.07041e-07	0.0072314
																		Paris	flowers-2	dil50	BAC1146-BAC1147	Pp-CYP94D108_Leaf_TRINITY_DN61304_c0_g4_i1_TPM_23.85	28.9925	1.87229e-09	2.07497e-07	0.00902321
																		Paris	flowers-3	dil50	BAC1146-BAC1147	Pp-CYP94D108_Leaf_TRINITY_DN61304_c0_g4_i1_TPM_23.85	28.7858	2.16075e-09	2.00173e-07	0.0107944
																		Paris	root-1	dil2	BAC1148-BAC1149	Pp-CYP94D109_Leaf_TRINITY_DN67045_c0_g1_i1_TPM_11.56	31.9513	2.40823e-10	5.10831e-08	0.00471434
																		Paris	root-2	dil2	BAC1148-BAC1149	Pp-CYP94D109_Leaf_TRINITY_DN67045_c0_g1_i1_TPM_11.56	32.4571	1.696e-10	5.29435e-08	0.00320342
																		Paris	root-3	dil2	BAC1148-BAC1149	Pp-CYP94D109_Leaf_TRINITY_DN67045_c0_g1_i1_TPM_11.56	31.6657	2.93535e-10	4.25218e-08	0.00690318
																		Paris	leaf-1	dil2	BAC1148-BAC1149	Pp-CYP94D109_Leaf_TRINITY_DN67045_c0_g1_i1_TPM_11.56	21.4628	3.45971e-07	4.13162e-06	0.0837374
																		Paris	leaf-2	dil2	BAC1148-BAC1149	Pp-CYP94D109_Leaf_TRINITY_DN67045_c0_g1_i1_TPM_11.56	21.7535	2.82847e-07	5.58191e-06	0.0506721
																		Paris	leaf-3	dil2	BAC1148-BAC1149	Pp-CYP94D109_Leaf_TRINITY_DN67045_c0_g1_i1_TPM_11.56	21.4389	3.51764e-07	4.99992e-06	0.0703539
																		Paris	stem-1	dil2	BAC1148-BAC1149	Pp-CYP94D109_Leaf_TRINITY_DN67045_c0_g1_i1_TPM_11.56	25.9776	1.51347e-08	5.63503e-06	0.00268583
																		Paris	stem-2	dil2	BAC1148-BAC1149	Pp-CYP94D109_Leaf_TRINITY_DN67045_c0_g1_i1_TPM_11.56	25.9643	1.52749e-08	5.07493e-06	0.00300988
																		Paris	stem-3	dil2	BAC1148-BAC1149	Pp-CYP94D109_Leaf_TRINITY_DN67045_c0_g1_i1_TPM_11.56	25.6053	1.95907e-08	1.95561e-06	0.0100177
																		Paris	fruits-1	dil2	BAC1148-BAC1149	Pp-CYP94D109_Leaf_TRINITY_DN67045_c0_g1_i1_TPM_11.56	26.8149	8.47036e-09	7.23074e-06	0.00117144
																		Paris	fruits-2	dil2	BAC1148-BAC1149	Pp-CYP94D109_Leaf_TRINITY_DN67045_c0_g1_i1_TPM_11.56	26.545	1.02129e-08	5.70589e-06	0.00178989
																		Paris	fruits-3	dil2	BAC1148-BAC1149	Pp-CYP94D109_Leaf_TRINITY_DN67045_c0_g1_i1_TPM_11.56	26.8219	8.42967e-09	7.73059e-06	0.00109043
																		Paris	root-1	dil10	BAC1148-BAC1149	Pp-CYP94D109_Leaf_TRINITY_DN67045_c0_g1_i1_TPM_11.56	34.0746	5.52743e-11	1.14313e-08	0.00483535
																		Paris	root-2	dil10	BAC1148-BAC1149	Pp-CYP94D109_Leaf_TRINITY_DN67045_c0_g1_i1_TPM_11.56	33.8931	6.26833e-11	6.99508e-09	0.00896106
																		Paris	root-3	dil10	BAC1148-BAC1149	Pp-CYP94D109_Leaf_TRINITY_DN67045_c0_g1_i1_TPM_11.56	33.952	6.01766e-11	5.87113e-09	0.0102496
																		Paris	leaf-1	dil10	BAC1148-BAC1149	Pp-CYP94D109_Leaf_TRINITY_DN67045_c0_g1_i1_TPM_11.56	23.7118	7.27845e-08	1.17002e-06	0.062208
																		Paris	leaf-2	dil10	BAC1148-BAC1149	Pp-CYP94D109_Leaf_TRINITY_DN67045_c0_g1_i1_TPM_11.56	23.9362	6.22991e-08	1.00404e-06	0.0620482
																		Paris	leaf-3	dil10	BAC1148-BAC1149	Pp-CYP94D109_Leaf_TRINITY_DN67045_c0_g1_i1_TPM_11.56	24.0765	5.65282e-08	1.00014e-06	0.0565206
																		Paris	stem-1	dil10	BAC1148-BAC1149	Pp-CYP94D109_Leaf_TRINITY_DN67045_c0_g1_i1_TPM_11.56	28.2832	3.06123e-09	1.04251e-06	0.0029364
																		Paris	stem-2	dil10	BAC1148-BAC1149	Pp-CYP94D109_Leaf_TRINITY_DN67045_c0_g1_i1_TPM_11.56	28.1144	3.44121e-09	1.20453e-06	0.0028569
																		Paris	stem-3	dil10	BAC1148-BAC1149	Pp-CYP94D109_Leaf_TRINITY_DN67045_c0_g1_i1_TPM_11.56	28.5574	2.53147e-09	1.53139e-06	0.00165305
																		Paris	flowers-1	dil10	BAC1148-BAC1149	Pp-CYP94D109_Leaf_TRINITY_DN67045_c0_g1_i1_TPM_11.56	29.258	1.55762e-09	1.34449e-06	0.00115852
																		Paris	flowers-2	dil10	BAC1148-BAC1149	Pp-CYP94D109_Leaf_TRINITY_DN67045_c0_g1_i1_TPM_11.56	29.3463	1.46518e-09	1.31586e-06	0.00111348
																		Paris	flowers-3	dil10	BAC1148-BAC1149	Pp-CYP94D109_Leaf_TRINITY_DN67045_c0_g1_i1_TPM_11.56	29.2961	1.51703e-09	1.22592e-06	0.00123747
																		Paris	root-1	dil50	BAC1148-BAC1149	Pp-CYP94D109_Leaf_TRINITY_DN67045_c0_g1_i1_TPM_11.56	35.0113	2.88769e-11	1.42529e-09	0.0202604
																		Paris	root-2	dil50	BAC1148-BAC1149	Pp-CYP94D109_Leaf_TRINITY_DN67045_c0_g1_i1_TPM_11.56	35.526	2.02118e-11	1.9805e-09	0.0102054
																		Paris	root-3	dil50	BAC1148-BAC1149	Pp-CYP94D109_Leaf_TRINITY_DN67045_c0_g1_i1_TPM_11.56	36.4587	1.05887e-11	1.29343e-09	0.00818652
																		Paris	leaf-1	dil50	BAC1148-BAC1149	Pp-CYP94D109_Leaf_TRINITY_DN67045_c0_g1_i1_TPM_11.56	25.6188	1.94074e-08	2.85892e-07	0.0678839
																		Paris	leaf-2	dil50	BAC1148-BAC1149	Pp-CYP94D109_Leaf_TRINITY_DN67045_c0_g1_i1_TPM_11.56	26.2321	1.2687e-08	2.57057e-07	0.0493549
																		Paris	leaf-3	dil50	BAC1148-BAC1149	Pp-CYP94D109_Leaf_TRINITY_DN67045_c0_g1_i1_TPM_11.56	25.9937	1.4966e-08	1.91941e-07	0.077972
																		Paris	stem-1	dil50	BAC1148-BAC1149	Pp-CYP94D109_Leaf_TRINITY_DN67045_c0_g1_i1_TPM_11.56	30.9388	4.85827e-10	2.06963e-07	0.0023474
																		Paris	stem-2	dil50	BAC1148-BAC1149	Pp-CYP94D109_Leaf_TRINITY_DN67045_c0_g1_i1_TPM_11.56	30.6763	5.82797e-10	2.77948e-07	0.00209679
																		Paris	stem-3	dil50	BAC1148-BAC1149	Pp-CYP94D109_Leaf_TRINITY_DN67045_c0_g1_i1_TPM_11.56	30.467	6.73794e-10	2.7129e-07	0.00248367
																		Paris	flowers-1	dil50	BAC1148-BAC1149	Pp-CYP94D109_Leaf_TRINITY_DN67045_c0_g1_i1_TPM_11.56	31.3928	3.54669e-10	2.65443e-07	0.00133614
																		Paris	flowers-2	dil50	BAC1148-BAC1149	Pp-CYP94D109_Leaf_TRINITY_DN67045_c0_g1_i1_TPM_11.56	31.1116	4.30994e-10	2.5983e-07	0.00165875
																		Paris	flowers-3	dil50	BAC1148-BAC1149	Pp-CYP94D109_Leaf_TRINITY_DN67045_c0_g1_i1_TPM_11.56	31.2265	3.98003e-10	2.69087e-07	0.00147909
